# Supplementary material for: Improved Generalizability in Medical Computer Vision: Hyperbolic Deep Learning in Multi-Modality Neuroimaging
Source: J Imaging. 2024 Dec 12;10(12):319. doi: 10.3390/jimaging10120319 (PMC11676359; doi:10.3390/jimaging10120319)
Supplement: Supplementary file 1 [file jimaging-10-00319-s001.zip]

Archive with 677 entries (546 files):
- code/
- code/.DS_Store
- code/.ipynb_checkpoints/
- code/Classification/
- code/Classification/.DS_Store
- code/Classification/.ipynb_checkpoints/
- code/Classification/.ipynb_checkpoints/eval-checkpoint.py
- code/Classification/.ipynb_checkpoints/eval_edited-Brain-checkpoint.py
- code/Classification/.ipynb_checkpoints/eval_edited-checkpoint.py
- code/Classification/.ipynb_checkpoints/eval_edited-mini-checkpoint.py
- code/Classification/.ipynb_checkpoints/test-checkpoint.py
- code/Classification/.ipynb_checkpoints/train-temp-4-Copy1-checkpoint.py
- code/Classification/.ipynb_checkpoints/train_jan30-checkpoint.py
- code/Classification/.ipynb_checkpoints/train_March11-checkpoint.py
- code/Classification/.ipynb_checkpoints/Untitled-checkpoint.ipynb
- code/Classification/.ipynb_checkpoints/Zero_Shot-checkpoint.py
- code/Classification/.ipynb_checkpoints/Zero_Shot_Stroke-checkpoint.py
- code/Classification/Configurtions/
- code/Classification/Configurtions/.ipynb_checkpoints/
- code/Classification/Configurtions/.ipynb_checkpoints/E-ResNet18-checkpoint.txt
- code/Classification/Configurtions/.ipynb_checkpoints/E-ResNet18-mini-checkpoint.txt
- code/Classification/Configurtions/.ipynb_checkpoints/E-ResNet18-Multi-checkpoint.txt
- code/Classification/Configurtions/.ipynb_checkpoints/E-ResNet50-checkpoint.txt
- code/Classification/Configurtions/.ipynb_checkpoints/EL-ResNet18-checkpoint.txt
- code/Classification/Configurtions/.ipynb_checkpoints/EL-ResNet18-mini-checkpoint.txt
- code/Classification/Configurtions/.ipynb_checkpoints/EL-ResNet18-Multi-checkpoint.txt
- code/Classification/Configurtions/.ipynb_checkpoints/EL-ResNet50-checkpoint.txt
- code/Classification/Configurtions/.ipynb_checkpoints/EP-ResNet18-checkpoint.txt
- code/Classification/Configurtions/.ipynb_checkpoints/L-ResNet18-checkpoint.txt
- code/Classification/Configurtions/E-ResNet18-mini.txt
- code/Classification/Configurtions/E-ResNet18-Multi.txt
- code/Classification/Configurtions/E-ResNet18.txt
- code/Classification/Configurtions/E-ResNet50.txt
- code/Classification/Configurtions/EL-ResNet18-mini.txt
- code/Classification/Configurtions/EL-ResNet18-Multi.txt
- code/Classification/Configurtions/EL-ResNet18.txt
- code/Classification/Configurtions/EL-ResNet50.txt
- code/Classification/Configurtions/EP-ResNet18.txt
- code/Classification/Configurtions/L-ResNet18.txt
- code/Classification/Models/
- code/Classification/Models/.DS_Store
- code/Classification/Models/.ipynb_checkpoints/
- code/Classification/Models/.ipynb_checkpoints/classifier-checkpoint.py
- code/Classification/Models/classifier.py
- code/Classification/Models/__pycache__/
- code/Classification/Models/__pycache__/classifier.cpython-311.pyc
- code/Classification/Models/__pycache__/classifier.cpython-38.pyc
- code/Classification/Model_Weights/
- code/Classification/Model_Weights/.DS_Store
- code/Classification/Model_Weights/MD/
- code/Classification/Model_Weights/MD/.DS_Store
- code/Classification/Model_Weights/MD/.ipynb_checkpoints/
- code/Classification/Model_Weights/MD/Euclidean/
- code/Classification/Model_Weights/MD/Euclidean/.DS_Store
- code/Classification/Model_Weights/MD/Euclidean/best_E-ResNet18_Multi.pth
- code/Classification/Model_Weights/MD/Lorentz/
- code/Classification/Model_Weights/MD/Lorentz/.DS_Store
- code/Classification/Model_Weights/MD/Lorentz/best_EL-ResNet18_Multi.pth
- code/Classification/Model_Weights/MMD/
- code/Classification/Model_Weights/MMD/.DS_Store
- code/Classification/Model_Weights/MMD/Euclidean/
- code/Classification/Model_Weights/MMD/Euclidean/best_E-ResNet18_mini.pth
- code/Classification/Model_Weights/MMD/Lorentz/
- code/Classification/Model_Weights/MMD/Lorentz/best_EL-ResNet18_mini.pth
- code/Classification/Model_Weights/MMN/
- code/Classification/Model_Weights/MMN/.DS_Store
- code/Classification/Model_Weights/MMN/.ipynb_checkpoints/
- code/Classification/Model_Weights/MMN/.ipynb_checkpoints/embeddings_E-checkpoint.png
- code/Classification/Model_Weights/MMN/.ipynb_checkpoints/labels_E-checkpoint.csv
- code/Classification/Model_Weights/MMN/.ipynb_checkpoints/logits-checkpoint.csv
- code/Classification/Model_Weights/MMN/.ipynb_checkpoints/logits_E-checkpoint.csv
- code/Classification/Model_Weights/MMN/Euclidean/
- code/Classification/Model_Weights/MMN/Euclidean/best_E-ResNet18.pth
- code/Classification/Model_Weights/MMN/Lorentz/
- code/Classification/Model_Weights/MMN/Lorentz/best_EL-ResNet18_800.pth
- code/Classification/Scripts/
- code/Classification/Scripts/Evaluation.py
- code/Classification/Scripts/Training.py
- code/Classification/Scripts/Zero_Shot.py
- code/Classification/Scripts/Zero_Shot_Stroke.py
- code/Classification/Utils/
- code/Classification/Utils/.DS_Store
- code/Classification/Utils/.ipynb_checkpoints/
- code/Classification/Utils/.ipynb_checkpoints/initialize-checkpoint.py
- code/Classification/Utils/.ipynb_checkpoints/initialize-Copy1-checkpoint.py
- code/Classification/Utils/.ipynb_checkpoints/test_loader-checkpoint.ipynb
- code/Classification/Utils/initialize.py
- code/Classification/Utils/test_loader.ipynb
- code/Classification/Utils/__pycache__/
- code/Classification/Utils/__pycache__/initialize.cpython-310.pyc
- code/Classification/Utils/__pycache__/initialize.cpython-311.pyc
- code/Classification/Utils/__pycache__/initialize.cpython-38.pyc
- code/lib/
- code/lib/Euclidean/
- code/lib/Euclidean/blocks/
- code/lib/Euclidean/blocks/layer_blocks.py
- code/lib/Euclidean/blocks/resnet_blocks.py
- code/lib/Euclidean/blocks/__pycache__/
- code/lib/Euclidean/blocks/__pycache__/layer_blocks.cpython-311.pyc
- code/lib/Euclidean/blocks/__pycache__/resnet_blocks.cpython-311.pyc
- code/lib/Euclidean/blocks/__pycache__/resnet_blocks.cpython-38.pyc
- code/lib/geoopt/
- code/lib/geoopt/datasets/
- code/lib/geoopt/datasets/stereographic.py
- code/lib/geoopt/datasets/__init__.py
- code/lib/geoopt/docutils.py
- code/lib/geoopt/layers/
- code/lib/geoopt/layers/stereographic.py
- code/lib/geoopt/layers/__init__.py
- code/lib/geoopt/linalg/
- code/lib/geoopt/linalg/batch_linalg.py
- code/lib/geoopt/linalg/__init__.py
- code/lib/geoopt/linalg/__pycache__/
- code/lib/geoopt/linalg/__pycache__/batch_linalg.cpython-311.pyc
- code/lib/geoopt/linalg/__pycache__/batch_linalg.cpython-38.pyc
- code/lib/geoopt/linalg/__pycache__/__init__.cpython-311.pyc
- code/lib/geoopt/linalg/__pycache__/__init__.cpython-38.pyc
- code/lib/geoopt/manifolds/
- code/lib/geoopt/manifolds/base.py
- code/lib/geoopt/manifolds/birkhoff_polytope.py
- code/lib/geoopt/manifolds/euclidean.py
- code/lib/geoopt/manifolds/lorentz/
- code/lib/geoopt/manifolds/lorentz/math.py
- code/lib/geoopt/manifolds/lorentz/__init__.py
- code/lib/geoopt/manifolds/lorentz/__pycache__/
- code/lib/geoopt/manifolds/lorentz/__pycache__/math.cpython-311.pyc
- code/lib/geoopt/manifolds/lorentz/__pycache__/math.cpython-38.pyc
- code/lib/geoopt/manifolds/lorentz/__pycache__/__init__.cpython-311.pyc
- code/lib/geoopt/manifolds/lorentz/__pycache__/__init__.cpython-38.pyc
- code/lib/geoopt/manifolds/product.py
- code/lib/geoopt/manifolds/scaled.py
- code/lib/geoopt/manifolds/siegel/
- code/lib/geoopt/manifolds/siegel/bounded_domain.py
- code/lib/geoopt/manifolds/siegel/csym_math.py
- code/lib/geoopt/manifolds/siegel/siegel.py
- code/lib/geoopt/manifolds/siegel/upper_half.py
- code/lib/geoopt/manifolds/siegel/vvd_metrics.py
- code/lib/geoopt/manifolds/siegel/__init__.py
- code/lib/geoopt/manifolds/siegel/__pycache__/
- code/lib/geoopt/manifolds/siegel/__pycache__/bounded_domain.cpython-311.pyc
- code/lib/geoopt/manifolds/siegel/__pycache__/bounded_domain.cpython-38.pyc
- code/lib/geoopt/manifolds/siegel/__pycache__/csym_math.cpython-311.pyc
- code/lib/geoopt/manifolds/siegel/__pycache__/csym_math.cpython-38.pyc
- code/lib/geoopt/manifolds/siegel/__pycache__/siegel.cpython-311.pyc
- code/lib/geoopt/manifolds/siegel/__pycache__/siegel.cpython-38.pyc
- code/lib/geoopt/manifolds/siegel/__pycache__/upper_half.cpython-311.pyc
- code/lib/geoopt/manifolds/siegel/__pycache__/upper_half.cpython-38.pyc
- code/lib/geoopt/manifolds/siegel/__pycache__/vvd_metrics.cpython-311.pyc
- code/lib/geoopt/manifolds/siegel/__pycache__/vvd_metrics.cpython-38.pyc
- code/lib/geoopt/manifolds/siegel/__pycache__/__init__.cpython-311.pyc
- code/lib/geoopt/manifolds/siegel/__pycache__/__init__.cpython-38.pyc
- code/lib/geoopt/manifolds/sphere.py
- code/lib/geoopt/manifolds/stereographic/
- code/lib/geoopt/manifolds/stereographic/manifold.py
- code/lib/geoopt/manifolds/stereographic/math.py
- code/lib/geoopt/manifolds/stereographic/__init__.py
- code/lib/geoopt/manifolds/stereographic/__pycache__/
- code/lib/geoopt/manifolds/stereographic/__pycache__/manifold.cpython-311.pyc
- code/lib/geoopt/manifolds/stereographic/__pycache__/manifold.cpython-38.pyc
- code/lib/geoopt/manifolds/stereographic/__pycache__/math.cpython-311.pyc
- code/lib/geoopt/manifolds/stereographic/__pycache__/math.cpython-38.pyc
- code/lib/geoopt/manifolds/stereographic/__pycache__/__init__.cpython-311.pyc
- code/lib/geoopt/manifolds/stereographic/__pycache__/__init__.cpython-38.pyc
- code/lib/geoopt/manifolds/stiefel.py
- code/lib/geoopt/manifolds/symmetric_positive_definite.py
- code/lib/geoopt/manifolds/__init__.py
- code/lib/geoopt/manifolds/__pycache__/
- code/lib/geoopt/manifolds/__pycache__/base.cpython-311.pyc
- code/lib/geoopt/manifolds/__pycache__/base.cpython-38.pyc
- code/lib/geoopt/manifolds/__pycache__/birkhoff_polytope.cpython-311.pyc
- code/lib/geoopt/manifolds/__pycache__/birkhoff_polytope.cpython-38.pyc
- code/lib/geoopt/manifolds/__pycache__/euclidean.cpython-311.pyc
- code/lib/geoopt/manifolds/__pycache__/euclidean.cpython-38.pyc
- code/lib/geoopt/manifolds/__pycache__/product.cpython-311.pyc
- code/lib/geoopt/manifolds/__pycache__/product.cpython-38.pyc
- code/lib/geoopt/manifolds/__pycache__/scaled.cpython-311.pyc
- code/lib/geoopt/manifolds/__pycache__/scaled.cpython-38.pyc
- code/lib/geoopt/manifolds/__pycache__/sphere.cpython-311.pyc
- code/lib/geoopt/manifolds/__pycache__/sphere.cpython-38.pyc
- code/lib/geoopt/manifolds/__pycache__/stiefel.cpython-311.pyc
- code/lib/geoopt/manifolds/__pycache__/stiefel.cpython-38.pyc
- code/lib/geoopt/manifolds/__pycache__/symmetric_positive_definite.cpython-311.pyc
- code/lib/geoopt/manifolds/__pycache__/symmetric_positive_definite.cpython-38.pyc
- code/lib/geoopt/manifolds/__pycache__/__init__.cpython-311.pyc
- code/lib/geoopt/manifolds/__pycache__/__init__.cpython-38.pyc
- code/lib/geoopt/optim/
- code/lib/geoopt/optim/mixin.py
- code/lib/geoopt/optim/radam.py
- code/lib/geoopt/optim/rlinesearch.py
- code/lib/geoopt/optim/rsgd.py
- code/lib/geoopt/optim/sparse_radam.py
- code/lib/geoopt/optim/sparse_rsgd.py
- code/lib/geoopt/optim/__init__.py
- code/lib/geoopt/optim/__pycache__/
- code/lib/geoopt/optim/__pycache__/mixin.cpython-311.pyc
- code/lib/geoopt/optim/__pycache__/mixin.cpython-38.pyc
- code/lib/geoopt/optim/__pycache__/radam.cpython-311.pyc
- code/lib/geoopt/optim/__pycache__/radam.cpython-38.pyc
- code/lib/geoopt/optim/__pycache__/rlinesearch.cpython-311.pyc
- code/lib/geoopt/optim/__pycache__/rlinesearch.cpython-38.pyc
- code/lib/geoopt/optim/__pycache__/rsgd.cpython-311.pyc
- code/lib/geoopt/optim/__pycache__/rsgd.cpython-38.pyc
- code/lib/geoopt/optim/__pycache__/sparse_radam.cpython-311.pyc
- code/lib/geoopt/optim/__pycache__/sparse_radam.cpython-38.pyc
- code/lib/geoopt/optim/__pycache__/sparse_rsgd.cpython-311.pyc
- code/lib/geoopt/optim/__pycache__/sparse_rsgd.cpython-38.pyc
- code/lib/geoopt/optim/__pycache__/__init__.cpython-311.pyc
- code/lib/geoopt/optim/__pycache__/__init__.cpython-38.pyc
- code/lib/geoopt/samplers/
- code/lib/geoopt/samplers/base.py
- code/lib/geoopt/samplers/rhmc.py
- code/lib/geoopt/samplers/rsgld.py
- code/lib/geoopt/samplers/sgrhmc.py
- code/lib/geoopt/samplers/__init__.py
- code/lib/geoopt/samplers/__pycache__/
- code/lib/geoopt/samplers/__pycache__/base.cpython-311.pyc
- code/lib/geoopt/samplers/__pycache__/base.cpython-38.pyc
- code/lib/geoopt/samplers/__pycache__/rhmc.cpython-311.pyc
- code/lib/geoopt/samplers/__pycache__/rhmc.cpython-38.pyc
- code/lib/geoopt/samplers/__pycache__/rsgld.cpython-311.pyc
- code/lib/geoopt/samplers/__pycache__/rsgld.cpython-38.pyc
- code/lib/geoopt/samplers/__pycache__/sgrhmc.cpython-311.pyc
- code/lib/geoopt/samplers/__pycache__/sgrhmc.cpython-38.pyc
- code/lib/geoopt/samplers/__pycache__/__init__.cpython-311.pyc
- code/lib/geoopt/samplers/__pycache__/__init__.cpython-38.pyc
- code/lib/geoopt/tensor.py
- code/lib/geoopt/utils.py
- code/lib/geoopt/__init__.py
- code/lib/geoopt/__pycache__/
- code/lib/geoopt/__pycache__/docutils.cpython-311.pyc
- code/lib/geoopt/__pycache__/docutils.cpython-38.pyc
- code/lib/geoopt/__pycache__/tensor.cpython-311.pyc
- code/lib/geoopt/__pycache__/tensor.cpython-38.pyc
- code/lib/geoopt/__pycache__/utils.cpython-311.pyc
- code/lib/geoopt/__pycache__/utils.cpython-38.pyc
- code/lib/geoopt/__pycache__/__init__.cpython-311.pyc
- code/lib/geoopt/__pycache__/__init__.cpython-38.pyc
- code/lib/lorentz/
- code/lib/lorentz/blocks/
- code/lib/lorentz/blocks/layer_blocks.py
- code/lib/lorentz/blocks/resnet_blocks.py
- code/lib/lorentz/blocks/__pycache__/
- code/lib/lorentz/blocks/__pycache__/layer_blocks.cpython-311.pyc
- code/lib/lorentz/blocks/__pycache__/resnet_blocks.cpython-311.pyc
- code/lib/lorentz/blocks/__pycache__/resnet_blocks.cpython-38.pyc
- code/lib/lorentz/distributions/
- code/lib/lorentz/distributions/wrapped_normal.py
- code/lib/lorentz/distributions/__init__.py
- code/lib/lorentz/distributions/__pycache__/
- code/lib/lorentz/distributions/__pycache__/wrapped_normal.cpython-311.pyc
- code/lib/lorentz/distributions/__pycache__/__init__.cpython-311.pyc
- code/lib/lorentz/layers/
- code/lib/lorentz/layers/LBnorm.py
- code/lib/lorentz/layers/LConv.py
- code/lib/lorentz/layers/LFC.py
- code/lib/lorentz/layers/LMLR.py
- code/lib/lorentz/layers/LModules.py
- code/lib/lorentz/layers/__init__.py
- code/lib/lorentz/layers/__pycache__/
- code/lib/lorentz/layers/__pycache__/LBnorm.cpython-311.pyc
- code/lib/lorentz/layers/__pycache__/LBnorm.cpython-38.pyc
- code/lib/lorentz/layers/__pycache__/LConv.cpython-311.pyc
- code/lib/lorentz/layers/__pycache__/LConv.cpython-38.pyc
- code/lib/lorentz/layers/__pycache__/LFC.cpython-311.pyc
- code/lib/lorentz/layers/__pycache__/LFC.cpython-38.pyc
- code/lib/lorentz/layers/__pycache__/LMLR.cpython-311.pyc
- code/lib/lorentz/layers/__pycache__/LMLR.cpython-38.pyc
- code/lib/lorentz/layers/__pycache__/LModules.cpython-311.pyc
- code/lib/lorentz/layers/__pycache__/LModules.cpython-38.pyc
- code/lib/lorentz/layers/__pycache__/__init__.cpython-311.pyc
- code/lib/lorentz/layers/__pycache__/__init__.cpython-38.pyc
- code/lib/lorentz/manifold.py
- code/lib/lorentz/__pycache__/
- code/lib/lorentz/__pycache__/manifold.cpython-311.pyc
- code/lib/lorentz/__pycache__/manifold.cpython-38.pyc
- code/lib/models/
- code/lib/models/.ipynb_checkpoints/
- code/lib/models/.ipynb_checkpoints/resnet-checkpoint.py
- code/lib/models/resnet.py
- code/lib/models/__pycache__/
- code/lib/models/__pycache__/resnet.cpython-311.pyc
- code/lib/models/__pycache__/resnet.cpython-38.pyc
- code/lib/poincare/
- code/lib/poincare/distributions/
- code/lib/poincare/distributions/wrapped_normal.py
- code/lib/poincare/distributions/__init__.py
- code/lib/poincare/distributions/__pycache__/
- code/lib/poincare/distributions/__pycache__/wrapped_normal.cpython-311.pyc
- code/lib/poincare/distributions/__pycache__/__init__.cpython-311.pyc
- code/lib/poincare/layers/
- code/lib/poincare/layers/PMLR.py
- code/lib/poincare/layers/__init__.py
- code/lib/poincare/layers/__pycache__/
- code/lib/poincare/layers/__pycache__/PMLR.cpython-311.pyc
- code/lib/poincare/layers/__pycache__/PMLR.cpython-38.pyc
- code/lib/poincare/layers/__pycache__/__init__.cpython-311.pyc
- code/lib/poincare/layers/__pycache__/__init__.cpython-38.pyc
- code/lib/utils/
- code/lib/utils/.ipynb_checkpoints/
- code/lib/utils/.ipynb_checkpoints/utils-checkpoint.py
[truncated: 377 more entries]
