# Supplementary material for: Improved Generalizability in Medical Computer Vision: Hyperbolic Deep Learning in Multi-Modality Neuroimaging
Source: J Imaging. 2024 Dec 12;10(12):319. doi: 10.3390/jimaging10120319 (PMC11676359; doi:10.3390/jimaging10120319)
Supplement: Supplementary file 1 [file jimaging-10-00319-s001.zip › code/Classification/Configurtions/E-ResNet18.txt]

# python code/classification/train.py -c classification/config/E-ResNet18.txt

# Output settings
exp_name = E-ResNet18
output_dir = classification/output

# General settings
# device = cuda:0
dtype = float32
seed = 1
#load_checkpoint = classification/output/E-ResNet18.pth

# General training hyperparameters
num_epochs = 200
batch_size = 2  
lr = 1e-1
weight_decay = 5e-4
optimizer = SGD
use_lr_scheduler = True
lr_scheduler_milestones = [60,120,160]
lr_scheduler_gamma = 0.2

# General validation/testing hyperparameters
batch_size_test = 2

# Model selection
num_layers = 18
embedding_dim = 512
encoder_manifold = euclidean
decoder_manifold = euclidean

# Dataset settings
dataset = Brain # CIFAR-10 or Tiny-ImageNet or CIFAR-100
