# Supplementary material for: Improved Generalizability in Medical Computer Vision: Hyperbolic Deep Learning in Multi-Modality Neuroimaging
Source: J Imaging. 2024 Dec 12;10(12):319. doi: 10.3390/jimaging10120319 (PMC11676359; doi:10.3390/jimaging10120319)
Supplement: Supplementary file 1 [file jimaging-10-00319-s001.zip › code/Classification/Scripts/Evaluation.py]

# -----------------------------------------------------
# Change working directory to parent HyperbolicCV/code
import os
import sys

working_dir = os.path.join(os.path.realpath(os.path.dirname(__file__)), "../")
os.chdir(working_dir)

lib_path = os.path.join(working_dir)
sys.path.append(lib_path)
# -----------------------------------------------------

import torch
import torch.nn.functional as F
from torch.nn.parallel import DataParallel

import configargparse

import random
import numpy as np
import matplotlib.pyplot as plt
from tqdm import tqdm

from utils.initialize import select_dataset, select_model, load_model_checkpoint
from lib.utils.visualize import visualize_embeddings

from lib.utils.utils import AverageMeter, accuracy
import pandas as pd

def getArguments():
    """ Parses command-line options. """
    parser = configargparse.ArgumentParser(description='Image classification training', add_help=True)

    parser.add_argument('-c', '--config_file', required=False, default=None, is_config_file=True, type=str, 
                        help="Path to config file.")
    
    # Modes
    parser.add_argument('--mode', default="test_accuracy", type=str, 
                        choices=[
                            "test_accuracy",
                            "visualize_embeddings",
                            "fgsm",
                            "pgd"
                        ],
                        help = "Select the testing mode.")
    
    # Output settings
    parser.add_argument('--output_dir', default=None, type=str, 
                        help = "Path for output files (relative to working directory).")

    # General settings
    parser.add_argument('--device', default="cuda:0", type=lambda s: [str(item) for item in s.replace(' ','').split(',')],
                        help="List of devices split by comma (e.g. cuda:0,cuda:1), can also be a single device or 'cpu')")
    parser.add_argument('--dtype', default='float32', type=str, choices=["float32", "float64"], 
                        help="Set floating point precision.")
    parser.add_argument('--seed', default=1, type=int, 
                        help="Set seed for deterministic training.")
    parser.add_argument('--load_checkpoint', default=None, type=str, 
                        help = "Path to model checkpoint.")

    # Testing parameters
    parser.add_argument('--batch_size', default=128, type=int, 
                        help="Training batch size.")
    parser.add_argument('--batch_size_test', default=128, type=int, 
                        help="Testing batch size.")

    # Model selection
    parser.add_argument('--num_layers', default=18, type=int, choices=[18, 50], 
                        help = "Number of layers in ResNet.")
    parser.add_argument('--embedding_dim', default=512, type=int, 
                        help = "Dimensionality of classification embedding space (could be expanded by ResNet)")
    parser.add_argument('--encoder_manifold', default='lorentz', type=str, choices=["euclidean", "lorentz"], 
                        help = "Select conv model encoder manifold.")
    parser.add_argument('--decoder_manifold', default='lorentz', type=str, choices=["euclidean", "lorentz", "poincare"], 
                        help = "Select conv model decoder manifold.")
    

    # Hyperbolic geometry settings
    parser.add_argument('--learn_k', action='store_true',
                        help="Set a learnable curvature of hyperbolic geometry.")
    parser.add_argument('--encoder_k', default=1.0, type=float, 
                        help = "Initial curvature of hyperbolic geometry in backbone (geoopt.K=-1/K).")
    parser.add_argument('--decoder_k', default=1.0, type=float, 
                        help = "Initial curvature of hyperbolic geometry in decoder (geoopt.K=-1/K).")
    parser.add_argument('--clip_features', default=1.0, type=float, 
                        help = "Clipping parameter for hybrid HNNs proposed by Guo et al. (2022)")
    
    # Dataset settings
    parser.add_argument('--dataset', default='CIFAR-100', type=str, choices=[ "Multi", "Brain_Val", "Brain","MNIST", "CIFAR-10", "CIFAR-100", "Tiny-ImageNet", "mini"], 
                        help = "Select a dataset.")
    args, _ = parser.parse_known_args()

    return args


@torch.no_grad()
def evaluate_and_save_embeddings(model, dataloader, criterion, device, save_path):
    """ Evaluates model performance and saves embeddings, predicted labels, and real labels to CSV files."""
    model.eval()

    losses = AverageMeter("Loss", ":.4e")
    acc1 = AverageMeter("Acc@1", ":6.2f")
    acc5 = AverageMeter("Acc@5", ":6.2f")

    embeddings_list = []
    predicted_labels_list = []
    real_labels_list = []
    #file_paths_list = []

    for i, (x, y) in enumerate(dataloader):
        x = x.to(device)
        y = y.to(device)
        logits = model.module.forward(x)

        # Save embeddings
        embeddings_list.append(logits.detach().cpu().numpy())
        loss = criterion(logits, y)
        top1, top5 = accuracy(logits, y, topk=(1, 5))
        losses.update(loss.item())
        acc1.update(top1.item(), x.shape[0])
        acc5.update(top5.item(), x.shape[0])

        # Save predicted and real labels
        predicted_labels_list.extend(logits.argmax(dim=1).cpu().numpy())
        real_labels_list.extend(y.cpu().numpy())

    # Save to CSV files
    embeddings_array = np.concatenate(embeddings_list, axis=0)
    predicted_labels_array = np.array(predicted_labels_list)
    real_labels_array = np.array(real_labels_list)
    #file_paths_array = np.array(file_paths_list)


    # Save embeddings array
    np.savetxt("classification/m_output/embeddings.csv", embeddings_array, delimiter=",")
    
    # Save predicted labels array
    np.savetxt("classification/m_output/predicted_labels.csv", predicted_labels_array, delimiter=",")
    
    # Save real labels array
    np.savetxt("classification/m_output/real_labels.csv", real_labels_array, delimiter=",")

    # Save real labels array
    #np.savetxt("classification/m_output/paths.csv", file_paths_array, delimiter=",")

    return losses.avg, acc1.avg, acc5.avg
    
def evaluate(model, dataloader, criterion, device):
    """ Evaluates model performance """
    model.eval()

    losses = AverageMeter("Loss", ":.4e")
    acc1 = AverageMeter("Acc@1", ":6.2f")
    acc5 = AverageMeter("Acc@5", ":6.2f")

    for i, (x, y) in enumerate(dataloader):
        x = x.to(device)
        y = y.to(device)

        logits = model.module.forward(x)

        loss = criterion(logits, y)

        top1, top5 = accuracy(logits, y, topk=(1, 5))
        losses.update(loss.item())
        acc1.update(top1.item(), x.shape[0])
        acc5.update(top5.item(), x.shape[0])

    return losses.avg, acc1.avg, acc5.avg 

def main(args):
    device = args.device[0]
    torch.cuda.set_device(device)
    torch.cuda.empty_cache()

    print("Arguments:")
    print(args)

    print("Loading dataset...")
    train_loader, val_loader, test_loader, img_dim, num_classes, train_dataset, test_dataset = select_dataset(args)
    print("Creating model...")
    model = select_model(img_dim, num_classes, args)
    model = model.to(device)
    print('-> Number of model params: {} (trainable: {})'.format(
        sum(p.numel() for p in model.parameters()),
        sum(p.numel() for p in model.parameters() if p.requires_grad),
    ))

    if args.load_checkpoint is not None:
        print("Loading model checkpoint from {}".format(args.load_checkpoint))
        model = load_model_checkpoint(model, args.load_checkpoint)
    else:
        print("No model checkpoint given. Using random weights.")
    
    model = DataParallel(model, device_ids=args.device)
    model.eval()
    print("Testing accuracy of model...")
    criterion = torch.nn.CrossEntropyLoss()
    print(train_dataset.class_to_idx) ## EDDITTED##
    print(test_dataset.class_to_idx)
    #sys.exit() ## EDITED Stop## 
    loss_test, acc1_test, acc5_test  = evaluate_and_save_embeddings(model, test_loader, criterion, device, 'classification/m_output/')
    #loss_test, acc1_test, acc5_test  = evaluate_and_save_embeddings(model, val_loader, criterion, device, 'classification/output/')
    print("Results: Loss={:.4f}, Acc@1={:.4f}, Acc@5={:.4f}".format(
            loss_test, acc1_test, acc5_test))
# Removed 
#   print("Visualizing embedding space of model...")
#   if args.output_dir is not None:
#       if not os.path.exists(args.output_dir):
#           os.mkdir(args.output_dir)
#           output_path = os.path.join(args.output_dir, "embeddings.png")
#       else:
#           output_path = "embeddings.png"
#   save_embeddings(model, train_loader, output_path, device)

    mode = "pgd"
    print(f"Attacking model using {mode}...")
    adversarial_attack(mode, model, device, test_loader)
    print("Finished!")


@torch.no_grad()
def save_embeddings(model, data_loader, output_path, device):
    fig = visualize_embeddings(model, data_loader, device, model.dec_manifold, model.dec_type=="poincare")
    print(f"Saving embeddings to {output_path}...")
    fig.savefig(output_path)
    plt.close(fig)

def adversarial_attack(attack, model, device, data_loader, epsilons=[0.8/255, 1.6/255, 3.2/255]):
    """ Runs adversarial attacks with different epsilon parameters.
    """
    for eps in epsilons:
        if attack=="fgsm":
            iters=1
        elif attack=="pgd":
            iters=7
        else:
            raise RuntimeError(f"Attack {attack} is not implemented.")
        
        run_attack(attack, model, device, data_loader, eps, iters)

def run_attack(attack, model, device, data_loader, epsilon, iters=7):
    """ Runs adversarial attacks for a single epsilon parameter.
    """
    acc1 = AverageMeter("Acc@1", ":6.2f")
    acc5 = AverageMeter("Acc@5", ":6.2f")

    criterion = torch.nn.CrossEntropyLoss()

    for x, target in tqdm(data_loader):
        x, target = x.to(device), target.to(device)
        x_in = x.data

        for _ in range(iters):
            x.requires_grad = True

            output = model(x)
            init_pred = output.max(1, keepdim=True)[1]

            # Calculate the loss
            loss = criterion(output, target)

            model.zero_grad()
            loss.backward()

            if attack=="fgsm":
                perturbed_img = fgsm_attack(x, epsilon)
            elif attack=="pgd":
                perturbed_img = pgd_attack(x, x_in, epsilon)
            else:
                raise RuntimeError(f"Attack {attack} is not implemented.")
            
            output = model(perturbed_img)
            x = perturbed_img.detach()

        top1, top5 = accuracy(output, target, topk=(1, 5))
        acc1.update(top1.item(), x.shape[0])
        acc5.update(top5.item(), x.shape[0])

    print("Epsilon: {}\tAcc@1={:.4f}, Acc@5={:.4f}".format(epsilon, acc1.avg, acc5.avg))

def fgsm_attack(x, epsilon=0.3):
    sign_x_grad = x.grad.sign()
    perturbed_img = x + epsilon*sign_x_grad
            
    return perturbed_img

def pgd_attack(x, x_in, epsilon=0.3):
    alpha = epsilon/4.0
    sign_x_grad = x.grad.sign()
    x = x + alpha*sign_x_grad
    eta = torch.clamp(x - x_in, min=-epsilon, max=epsilon)
    perturbed_img = x_in + eta
            
    return perturbed_img

# ----------------------------------
if __name__ == '__main__':
    args = getArguments()

    if args.dtype == "float64":
        torch.set_default_dtype(torch.float64)
    elif args.dtype == "float32":
        torch.set_default_dtype(torch.float32)
    else:
        raise "Wrong dtype in configuration -> " + args.dtype
    
    torch.manual_seed(args.seed)
    random.seed(args.seed)
    np.random.seed(args.seed)
    main(args)
