# Supplementary material for: Improved Generalizability in Medical Computer Vision: Hyperbolic Deep Learning in Multi-Modality Neuroimaging
Source: J Imaging. 2024 Dec 12;10(12):319. doi: 10.3390/jimaging10120319 (PMC11676359; doi:10.3390/jimaging10120319)
Supplement: Supplementary file 1 [file jimaging-10-00319-s001.zip › code/Classification/Scripts/Training.py]

# -----------------------------------------------------
# Change working directory to parent HyperbolicCV/code
import os
import sys

working_dir = os.path.join(os.path.realpath(os.path.dirname(__file__)), "../")
os.chdir(working_dir)

lib_path = os.path.join(working_dir)
sys.path.append(lib_path)
# -----------------------------------------------------
# Import packages
import matplotlib.pyplot as plt

import torch
from torch.nn.parallel import DataParallel

import configargparse
from tqdm import tqdm

import random
import numpy as np

from utils.initialize import select_dataset, select_model, select_optimizer, load_checkpoint
from lib.utils.utils import AverageMeter, accuracy
# -----------------------------------------------------
# Parse argument
def getArguments():
    """ Parses command-line options. """
    parser = configargparse.ArgumentParser(description='Image classification training', add_help=True)

    parser.add_argument('-c', '--config_file', required=False, default=None, is_config_file=True, type=str,
                        help="Path to config file.")

    # Output settings
    parser.add_argument('--exp_name', default="test", type=str,
                        help="Name of the experiment.")
    parser.add_argument('--output_dir', default=None, type=str,
                        help="Path for output files (relative to working directory).")

    # General settings
    parser.add_argument('--dtype', default='float32', type=str, choices=["float32", "float64"],
                        help="Set floating point precision.")
    parser.add_argument('--seed', default=1, type=int,
                        help="Set seed for deterministic training.")
    parser.add_argument('--load_checkpoint', default=None, type=str,
                        help="Path to model checkpoint (weights, optimizer, epoch).")
    parser.add_argument('--compile', action='store_true',
                        help="Compile model for faster inference (requires PyTorch 2).")

    # General training parameters
    parser.add_argument('--num_epochs', default=200, type=int,
                        help="Number of training epochs.")
    parser.add_argument('--batch_size', default=128, type=int,
                        help="Training batch size.")
    parser.add_argument('--lr', default=1e-1, type=float,
                        help="Training learning rate.")
    parser.add_argument('--weight_decay', default=5e-4, type=float,
                        help="Weight decay (L2 regularization)")
    parser.add_argument('--optimizer', default="RiemannianSGD", type=str,
                        choices=["RiemannianAdam", "RiemannianSGD", "Adam", "SGD"],
                        help="Optimizer for training.")
    parser.add_argument('--use_lr_scheduler', action='store_true',
                        help="If learning rate should be reduced after step epochs using a LR scheduler.")
    parser.add_argument('--lr_scheduler_milestones', default=[60, 120, 160], type=int, nargs="+",
                        help="Milestones of LR scheduler.")
    parser.add_argument('--lr_scheduler_gamma', default=0.2, type=float,
                        help="Gamma parameter of LR scheduler.")

    # General validation/testing hyperparameters
    parser.add_argument('--batch_size_test', default=128, type=int,
                        help="Validation/Testing batch size.")

    # Model selection
    parser.add_argument('--num_layers', default=18, type=int, choices=[18, 50],
                        help="Number of layers in ResNet.")
    parser.add_argument('--embedding_dim', default=512, type=int,
                        help="Dimensionality of classification embedding space (could be expanded by ResNet)")
    parser.add_argument('--encoder_manifold', default='lorentz', type=str, choices=["euclidean", "lorentz"],
                        help="Select conv model encoder manifold.")
    parser.add_argument('--decoder_manifold', default='lorentz', type=str, choices=["euclidean", "lorentz", "poincare"],
                        help="Select conv model decoder manifold.")

    # Hyperbolic geometry settings
    parser.add_argument('--learn_k', action='store_true',
                        help="Set a learnable curvature of hyperbolic geometry.")
    parser.add_argument('--encoder_k', default=1.0, type=float,
                        help="Initial curvature of hyperbolic geometry in backbone (geoopt.K=-1/K).")
    parser.add_argument('--decoder_k', default=1.0, type=float,
                        help="Initial curvature of hyperbolic geometry in decoder (geoopt.K=-1/K).")
    parser.add_argument('--clip_features', default=1.0, type=float,
                        help="Clipping parameter for hybrid HNNs proposed by Guo et al. (2022)")

    # Dataset settings
    parser.add_argument('--dataset', default='CIFAR-100', type=str,
                        choices=["MNIST", "CIFAR-10", "CIFAR-100", "Tiny-ImageNet", "Brain", "Brain_Val", "Multi", "mini" ], # added Brain
                        help="Select a dataset.")

    args = parser.parse_args()

    return args
# -----------------------------------------------------
# Main Run

def main(args):
    # -----------------------------------------------------
    # Set Device 
    device = torch.device("cuda" if torch.cuda.is_available() else "cpu")
    # Print the number of available devices
    if torch.cuda.is_available():
        device_count = torch.cuda.device_count()
        print(f"Number of GPUs available: {device_count}")
        # Set the current device and empty the cache
        device_index = torch.cuda.current_device()
        torch.cuda.set_device(device_index)
        torch.cuda.empty_cache()
    else:
        print("No GPU available, using CPU.")
    # Print Args 
    print("Running experiment: " + args.exp_name)
    print("Arguments:")
    print(args)
    # Load Datasets
    print("Loading dataset...")
    train_loader, val_loader, test_loader, img_dim, num_classes, train_set, test_set = select_dataset(args)
    
    # Print the dataset information
    print("Train Loader:")
    print("Number of batches:", len(train_loader))
    print("Batch size:", train_loader.batch_size)
    print("Number of workers:", train_loader.num_workers)
    print("Drop last:", train_loader.drop_last)
    print("Dataset length:", len(train_loader.dataset))

    print("Creating model...")
    model = select_model(img_dim, num_classes, args)
    model = model.to(device)
    print('-> Number of model params: {} (trainable: {})'.format(
        sum(p.numel() for p in model.parameters()),
        sum(p.numel() for p in model.parameters() if p.requires_grad),
    ))

    print("Creating optimizer...")
    optimizer, lr_scheduler = select_optimizer(model, args)
    criterion = torch.nn.CrossEntropyLoss()
    
    print("Compileing Model...")
    start_epoch = 0
    
    if args.load_checkpoint is not None:
        print("Loading model checkpoint from {}".format(args.load_checkpoint))
        model, optimizer, lr_scheduler, start_epoch = load_checkpoint(model, optimizer, lr_scheduler, args)
        
        # Check if the model is on the correct device
        print("Model loaded on device:", next(model.parameters()).device)
    
        # Print model architecture
        print("Model architecture:")
        print(model)

    if args.compile:
        model = torch.compile(model)

    print("Starting Data Parallel...")
    model = DataParallel(model)

    print("Training Starting...")
    global_step = start_epoch * len(train_loader)
    best_loss = 10
    best_epoch = 0
    
    print("Looping Batches...")
    for epoch in range(start_epoch, args.num_epochs):
        # print(epoch)
        model.train()
        losses = AverageMeter("Loss", ":.4e")
        acc1 = AverageMeter("Acc@1", ":6.2f")
        acc5 = AverageMeter("Acc@5", ":6.2f")
        for i, (x, y) in tqdm(enumerate(train_loader)):
            # ------- Start batch iteration -------
            print(i)
            if torch.isnan(x).any() or torch.isnan(y).any():
                print("NaN found in input features (x) or labels (y) for batch {}. Skipping the batch.".format(i))
                continue
                
            #print(torch.cuda.memory_summary(device=None, abbreviated=False))
            x = x.to(device)
            y = y.to(device)
                        
            logits = model.module.forward(x)
            if torch.isnan(logits).any():
                print("NaN found in logits for batch. Skipping the batch.".format(i))
                break
            
            loss = criterion(logits, y)
            if torch.isnan(loss):
                print("NaN found in loss for batch. Skipping the batch.".format(i))
                break
            
            optimizer.zero_grad()
            loss.backward()
            optimizer.step()
            
            with torch.no_grad():
                top1, top5 = accuracy(logits, y, topk=(1, 5))
                losses.update(loss.item())
                acc1.update(top1.item())
                acc5.update(top5.item())
            global_step += 1
            # ------- End batch iteration -------

        # ------- Start validation and logging -------
        with torch.no_grad():
            if lr_scheduler is not None:
                if (epoch + 1) == args.lr_scheduler_milestones[0]:  # skip the first drop for some Parameters
                    optimizer.param_groups[1]['lr'] *= (1 / args.lr_scheduler_gamma) # Manifold params
                    print("Skipped lr drop for manifold parameters")

                lr_scheduler.step()

            loss_val, acc1_val, acc5_val = evaluate(model, val_loader, criterion, device)

            print(
                "Epoch {}/{}: Loss={:.4f}, Acc@1={:.4f}, Acc@5={:.4f}, Validation: Loss={:.4f}, Acc@1={:.4f}, Acc@5={:.4f}".format(
                    epoch + 1, args.num_epochs, losses.avg, acc1.avg, acc5.avg, loss_val, acc1_val, acc5_val))

            # Testing for best model
            if loss_val < best_loss:
                print("Saving Current Model Epoch")
                best_loss = loss_val
                best_epoch = epoch + 1
                if args.output_dir is not None:
                    save_path = args.output_dir + "/best_" + args.exp_name + ".pth"
                    torch.save({
                        'model': model.module.state_dict(),
                        'optimizer': optimizer.state_dict(),
                        'lr_scheduler': lr_scheduler.state_dict() if lr_scheduler is not None else None,
                        'epoch': epoch,
                        'args': args,
                    }, save_path)
        # ------- End validation and logging -------

    print("-----------------\nTraining finished\n-----------------")
    print("Best epoch = {}, with Acc@1={:.4f}".format(best_epoch, best_acc))

    if args.output_dir is not None:
        save_path = args.output_dir + "/final_" + args.exp_name + ".pth"
        torch.save({
            'model': model.module.state_dict(),
            'optimizer': optimizer.state_dict(),
            'lr_scheduler': lr_scheduler.state_dict() if lr_scheduler is not None else None,
            'epoch': epoch,
            'args': args,
        }, save_path)
        print("Model saved to " + save_path)
    else:
        torch.save({
            'model': model.module.state_dict(),
            'optimizer': optimizer.state_dict(),
            'lr_scheduler': lr_scheduler.state_dict() if lr_scheduler is not None else None,
            'epoch': epoch,
            'args': args,
        })
        print("Model saved default.")

    print("Testing final model...")
    loss_test, acc1_test, acc5_test = evaluate(model, test_loader, criterion, device)

    print("Results: Loss={:.4f}, Acc@1={:.4f}, Acc@5={:.4f}".format(
        loss_test, acc1_test, acc5_test))

    print("Testing best model...")
    if args.output_dir is not None:
        print("Loading best model...")
        save_path = args.output_dir + "/optimal_" + args.exp_name + ".pth"
        checkpoint = torch.load(save_path, map_location=device)
        model.module.load_state_dict(checkpoint['model'], strict=True)

        loss_test, acc1_test, acc5_test = evaluate(model, test_loader, criterion, device)

        print("Results: Loss={:.4f}, Acc@1={:.4f}, Acc@5={:.4f}".format(
            loss_test, acc1_test, acc5_test))
    else:
       torch.save({
            'model': model.module.state_dict(),
            'optimizer': optimizer.state_dict(),
            'lr_scheduler': lr_scheduler.state_dict() if lr_scheduler is not None else None,
            'epoch': epoch,
            'args': args,
        })
        
@torch.no_grad()
def evaluate(model, dataloader, criterion, device):
    """ Evaluates model performance """
    model.eval()

    losses = AverageMeter("Loss", ":.4e")
    acc1 = AverageMeter("Acc@1", ":6.2f")
    acc5 = AverageMeter("Acc@5", ":6.2f")

    for i, (x, y) in enumerate(dataloader):
        x = x.to(device)
        y = y.to(device)

        logits = model.module.forward(x)

        loss = criterion(logits, y)

        top1, top5 = accuracy(logits, y, topk=(1, 5))
        losses.update(loss.item())
        acc1.update(top1.item(), x.shape[0])
        acc5.update(top5.item(), x.shape[0])

    return losses.avg, acc1.avg, acc5.avg 


# ----------------------------------
if __name__ == '__main__':
    args = getArguments()

    if args.dtype == "float64":
        torch.set_default_dtype(torch.float64)
    elif args.dtype == "float32":
        torch.set_default_dtype(torch.float32)
    else:
        raise "Wrong dtype in configuration -> " + args.dtype

    torch.manual_seed(args.seed)
    random.seed(args.seed)
    np.random.seed(args.seed)

    if args.output_dir is not None:
        if not os.path.exists(args.output_dir):
            print("Create missing output directory...")
            os.mkdir(args.output_dir)

    main(args)
    
