# Supplementary material for: Improved Generalizability in Medical Computer Vision: Hyperbolic Deep Learning in Multi-Modality Neuroimaging
Source: J Imaging. 2024 Dec 12;10(12):319. doi: 10.3390/jimaging10120319 (PMC11676359; doi:10.3390/jimaging10120319)
Supplement: Supplementary file 1 [file jimaging-10-00319-s001.zip › code/Classification/Scripts/Zero_Shot_Stroke.py]

# -----------------------------------------------------
# Change working directory to parent HyperbolicCV/code
import os
import sys

working_dir = os.path.join(os.path.realpath(os.path.dirname(__file__)), "../")
os.chdir(working_dir)

lib_path = os.path.join(working_dir)
sys.path.append(lib_path)
# -----------------------------------------------------
# Import packages
import matplotlib.pyplot as plt

import torch
from torch.nn.parallel import DataParallel

import configargparse
from tqdm import tqdm

import random
import numpy as np

from PIL import Image
from argparse import ArgumentParser

import torch.nn.functional as F
from torch.nn.parallel import DataParallel

import configargparse

import random
import numpy as np
import matplotlib.pyplot as plt
from tqdm import tqdm

from utils.initialize import select_dataset, select_model, load_model_checkpoint
from lib.utils.visualize import visualize_embeddings

from lib.utils.utils import AverageMeter, accuracy
import pandas as pd

import torch
import torchvision.transforms as transforms

from utils.initialize import select_dataset, select_model, select_optimizer, load_checkpoint
from lib.utils.utils import AverageMeter, accuracy
# -----------------------------------------------------

def getArguments():
    """ Parses command-line options. """
    parser = configargparse.ArgumentParser(description='Image classification training', add_help=True)
    
    parser.add_argument('--device', default="cuda:0",
                        type=lambda s: [str(item) for item in s.replace(' ', '').split(',')],
                        help="List of devices split by comma (e.g. cuda:0,cuda:1), can also be a single device or 'cpu')")

    parser.add_argument('-c', '--config_file', required=False, default=None, is_config_file=True, type=str,
                        help="Path to config file.")

    # Output settings
    parser.add_argument('--exp_name', default="test", type=str,
                        help="Name of the experiment.")
    parser.add_argument('--output_dir', default=None, type=str,
                        help="Path for output files (relative to working directory).")

    # General settings
    parser.add_argument('--dtype', default='float32', type=str, choices=["float32", "float64"],
                        help="Set floating point precision.")
    parser.add_argument('--seed', default=1, type=int,
                        help="Set seed for deterministic training.")
    parser.add_argument('--load_checkpoint', default=None, type=str,
                        help="Path to model checkpoint (weights, optimizer, epoch).")
    parser.add_argument('--compile', action='store_true',
                        help="Compile model for faster inference (requires PyTorch 2).")

    # General training parameters
    parser.add_argument('--num_epochs', default=200, type=int,
                        help="Number of training epochs.")
    parser.add_argument('--batch_size', default=128, type=int,
                        help="Training batch size.")
    parser.add_argument('--lr', default=1e-1, type=float,
                        help="Training learning rate.")
    parser.add_argument('--weight_decay', default=5e-4, type=float,
                        help="Weight decay (L2 regularization)")
    parser.add_argument('--optimizer', default="RiemannianSGD", type=str,
                        choices=["RiemannianAdam", "RiemannianSGD", "Adam", "SGD"],
                        help="Optimizer for training.")
    parser.add_argument('--use_lr_scheduler', action='store_true',
                        help="If learning rate should be reduced after step epochs using a LR scheduler.")
    parser.add_argument('--lr_scheduler_milestones', default=[60, 120, 160], type=int, nargs="+",
                        help="Milestones of LR scheduler.")
    parser.add_argument('--lr_scheduler_gamma', default=0.2, type=float,
                        help="Gamma parameter of LR scheduler.")

    # General validation/testing hyperparameters
    parser.add_argument('--batch_size_test', default=128, type=int,
                        help="Validation/Testing batch size.")

    # Model selection
    parser.add_argument('--num_layers', default=18, type=int, choices=[18, 50],
                        help="Number of layers in ResNet.")
    parser.add_argument('--embedding_dim', default=512, type=int,
                        help="Dimensionality of classification embedding space (could be expanded by ResNet)")
    parser.add_argument('--encoder_manifold', default='lorentz', type=str, choices=["euclidean", "lorentz"],
                        help="Select conv model encoder manifold.")
    parser.add_argument('--decoder_manifold', default='lorentz', type=str, choices=["euclidean", "lorentz", "poincare"],
                        help="Select conv model decoder manifold.")

    # Hyperbolic geometry settings
    parser.add_argument('--learn_k', action='store_true',
                        help="Set a learnable curvature of hyperbolic geometry.")
    parser.add_argument('--encoder_k', default=1.0, type=float,
                        help="Initial curvature of hyperbolic geometry in backbone (geoopt.K=-1/K).")
    parser.add_argument('--decoder_k', default=1.0, type=float,
                        help="Initial curvature of hyperbolic geometry in decoder (geoopt.K=-1/K).")
    parser.add_argument('--clip_features', default=1.0, type=float,
                        help="Clipping parameter for hybrid HNNs proposed by Guo et al. (2022)")

    # Dataset settings
    parser.add_argument('--dataset', default='CIFAR-100', type=str,
                        choices=["MNIST", "CIFAR-10", "CIFAR-100", "Tiny-ImageNet", "Brain", "Brain_Val", "Multi", "mini" ], # added Brain
                        help="Select a dataset.")
    parser.add_argument("--image_folder", type=str, required=True, help="Path to the folder containing images")

    args = parser.parse_args()

    return args
# -----------------------------------------------------

def load_images_from_subfolders(folder_path, transform):
    images = []
    image_names = []
    subfolders = [f.path for f in os.scandir(folder_path) if f.is_dir()]
    
    for subfolder in subfolders:
        for filename in os.listdir(subfolder):
            if filename.endswith((".png", ".jpg", ".jpeg")):
                img_path = os.path.join(subfolder, filename)
                image = Image.open(img_path).convert("L")
                image = transform(image)
                images.append((image, filename, subfolder))
    return images

def main(args):
    print("Starting")
    device = torch.device("cuda" if torch.cuda.is_available() else "cpu")
    if torch.cuda.is_available():
        device_count = torch.cuda.device_count()
        print(f"Number of GPUs available: {device_count}")
        device_index = torch.cuda.current_device()
        torch.cuda.set_device(device_index)
        torch.cuda.empty_cache()

    print("Arguments:")
    print(args)
    
    print("Loading dataset...")
    train_loader, test_loader, val_loader, img_dim, num_classes, train_set, test_set = select_dataset(args, validation_split=False)

    print("Creating model...")
    model = select_model(img_dim, num_classes, args)
    model = model.to(device)
    print('-> Number of model params: {} (trainable: {})'.format(
        sum(p.numel() for p in model.parameters()),
        sum(p.numel() for p in model.parameters() if p.requires_grad),
    ))

    if args.load_checkpoint is not None:
        print("Loading model checkpoint from {}".format(args.load_checkpoint))
        model = load_model_checkpoint(model, args.load_checkpoint)
    else:
        print("No model checkpoint given. Using random weights.")

    model = DataParallel(model, device_ids=args.device)
    model.eval()
    
    print("Testing accuracy of model...")
    criterion = torch.nn.CrossEntropyLoss()

    transform = transforms.Compose([
        transforms.Grayscale(),
        transforms.Resize((224, 224)),
        transforms.ToTensor(),
        transforms.Normalize((0.5,), (0.5,))
    ])

    images = load_images_from_subfolders(args.image_folder, transform)

    results_path = 'classification/'
    os.makedirs(results_path, exist_ok=True)
    results_file = os.path.join(results_path, 'ZS_predictions_and_embeddings.csv')

    image_names_list = []
    class_predictions_list = []
    subfolder_list = []
    
    with torch.no_grad():
        for image, name, subfolder in images:
            image = image.unsqueeze(0).to(device)
            output = model(image)
            _, predicted = torch.max(output, 1)
            class_prediction = predicted.item()
    
            image_names_list.append(name)
            class_predictions_list.append(class_prediction)
            subfolder_list.append(subfolder)
    
            print(f"{subfolder}/{name}: {class_prediction}")
    
    df = pd.DataFrame({
        'Subfolder': subfolder_list,
        'Image Name': image_names_list,
        'Class Prediction': class_predictions_list,
    })
    results_file = 'results.csv'
    df.to_csv(results_file, index=False)
    
    print(f"Results saved to {results_file}")
    
if __name__ == '__main__':
    args = getArguments()

    if args.dtype == "float64":
        torch.set_default_dtype(torch.float64)
    elif args.dtype == "float32":
        torch.set_default_dtype(torch.float32)
    else:
        raise ValueError("Wrong dtype in configuration -> " + args.dtype)
    print("Starting Run...")
    torch.manual_seed(args.seed)
    random.seed(args.seed)
    np.random.seed(args.seed)

    main(args)
