# Supplementary material for: Improved Generalizability in Medical Computer Vision: Hyperbolic Deep Learning in Multi-Modality Neuroimaging
Source: J Imaging. 2024 Dec 12;10(12):319. doi: 10.3390/jimaging10120319 (PMC11676359; doi:10.3390/jimaging10120319)
Supplement: Supplementary file 1 [file jimaging-10-00319-s001.zip › code/Classification/Utils/initialize.py]

import os
import random
import numpy as np
import torch
from torchvision import datasets, transforms
from torch.utils.data import DataLoader
from lib.geoopt import ManifoldParameter
from lib.geoopt.optim import RiemannianAdam, RiemannianSGD
from torch.optim.lr_scheduler import MultiStepLR
from models.classifier import ResNetClassifier
from sklearn.model_selection import train_test_split


def load_checkpoint(model, optimizer, lr_scheduler, args):
    """ Loads a checkpoint from file-system. """

    checkpoint = torch.load(args.load_checkpoint, map_location='cpu')

    model.load_state_dict(checkpoint['model'])

    if 'optimizer' in checkpoint:
        if checkpoint['args'].optimizer == args.optimizer:
            optimizer.load_state_dict(checkpoint['optimizer'])
            for group in optimizer.param_groups:
                group['lr'] = args.lr

            if (lr_scheduler is not None) and ('lr_scheduler' in checkpoint):
                lr_scheduler.load_state_dict(checkpoint['lr_scheduler'])
        else:
            print("Warning: Could not load optimizer and lr-scheduler state_dict. Different optimizer in configuration ({}) and checkpoint ({}).".format(args.optimizer, checkpoint['args'].optimizer))

    epoch = 0
    if 'epoch' in checkpoint:
        epoch = checkpoint['epoch'] + 1

    return model, optimizer, lr_scheduler, epoch

def load_model_checkpoint(model, checkpoint_path):
    """ Loads a checkpoint from file-system. """
    checkpoint = torch.load(checkpoint_path, map_location='cpu')
    
    model_state_dict = checkpoint['model']
    if 'module.' in list(model_state_dict.keys())[0]:
        model_state_dict = {key.replace('module.', ''): value for key, value in model_state_dict.items()}
    
    model.load_state_dict(model_state_dict)
    return model

def select_model(img_dim, num_classes, args):
    """ Selects and sets up an available model and returns it. """

    enc_args = {
        'img_dim' : img_dim,
        'embed_dim' : args.embedding_dim,
        'num_classes' : num_classes,
        'bias' : args.encoder_manifold=="lorentz"
    }

    if args.encoder_manifold=="lorentz":
        enc_args['learn_k'] = args.learn_k
        enc_args['k'] = args.encoder_k

    dec_args = {
        'embed_dim' : args.embedding_dim,
        'num_classes' : num_classes,
        'k' : args.decoder_k,
        'learn_k' : args.learn_k,
        'type' : 'mlr',
        'clip_r' : args.clip_features
    }

    model = ResNetClassifier(
        num_layers=args.num_layers,
        enc_type=args.encoder_manifold,
        dec_type=args.decoder_manifold,
        enc_kwargs=enc_args,
        dec_kwargs=dec_args
    )

    return model

def select_optimizer(model, args):
    """ Selects and sets up an available optimizer and returns it. """

    model_parameters = get_param_groups(model, args.lr*args.lr_scheduler_gamma, args.weight_decay)

    if args.optimizer == "RiemannianAdam":
        optimizer = RiemannianAdam(model_parameters, lr=args.lr, weight_decay=args.weight_decay, stabilize=1)
    elif args.optimizer == "RiemannianSGD":
        optimizer = RiemannianSGD(model_parameters, lr=args.lr, weight_decay=args.weight_decay, momentum=0.9, nesterov=True, stabilize=1)
    elif args.optimizer == "Adam":
        optimizer = torch.optim.Adam(model_parameters, lr=args.lr, weight_decay=args.weight_decay)
    elif args.optimizer == "SGD":
        optimizer = torch.optim.SGD(model_parameters, lr=args.lr, weight_decay=args.weight_decay, momentum=0.9, nesterov=True)
    else:
        raise "Optimizer not found. Wrong optimizer in configuration... -> " + args.model

    lr_scheduler = None
    if args.use_lr_scheduler:
        lr_scheduler = MultiStepLR(
            optimizer, milestones=args.lr_scheduler_milestones, gamma=args.lr_scheduler_gamma
        )
        

    return optimizer, lr_scheduler

def get_param_groups(model, lr_manifold, weight_decay_manifold):
    no_decay = ["scale"]
    k_params = ["manifold.k"]

    parameters = [
        {
            "params": [
                p
                for n, p in model.named_parameters()
                if p.requires_grad
                and not any(nd in n for nd in no_decay)
                and not isinstance(p, ManifoldParameter)
                and not any(nd in n for nd in k_params)
            ],
        },
        {
            "params": [
                p
                for n, p in model.named_parameters()
                if p.requires_grad
                and isinstance(p, ManifoldParameter)
            ],
            'lr' : lr_manifold,
            "weight_decay": weight_decay_manifold
        },
        {  # k parameters
            "params": [
                p
                for n, p in model.named_parameters()
                if p.requires_grad
                and any(nd in n for nd in k_params)
            ], 
            "weight_decay": 0,
            "lr": 1e-4
        }
    ]

    return parameters

def select_dataset(args, validation_split=False):
    """ Selects an available dataset and returns PyTorch dataloaders for training, validation and testing. """

    if args.dataset == 'MNIST':
        
        train_transform=transforms.Compose([
            transforms.ToTensor(),
            transforms.Resize((32,32), antialias=None)
        ])

        test_transform=transforms.Compose([
            transforms.ToTensor(),
            transforms.Resize((32,32), antialias=None)
        ])

        train_set = datasets.MNIST('data', train=True, download=True, transform=train_transform)
        if validation_split:
            train_set, val_set = torch.utils.data.random_split(train_set, [50000, 10000], generator=torch.Generator().manual_seed(1))
        test_set = datasets.MNIST('data', train=False, download=True, transform=test_transform)

        img_dim = [1, 32, 32]
        num_classes = 10

    elif args.dataset == 'CIFAR-10':
        train_transform=transforms.Compose([
            transforms.RandomCrop(32, padding=4),
            transforms.RandomHorizontalFlip(),
            transforms.ToTensor(),
            transforms.Normalize((0.5074, 0.4867, 0.4411), (0.267, 0.256, 0.276)),
        ])

        test_transform=transforms.Compose([
            transforms.ToTensor(),
            transforms.Normalize((0.5074, 0.4867, 0.4411), (0.267, 0.256, 0.276)),
        ])

        train_set = datasets.CIFAR10('data', train=True, download=True, transform=train_transform)
        if validation_split:
            train_set, val_set = torch.utils.data.random_split(train_set, [40000, 10000], generator=torch.Generator().manual_seed(1))
        test_set = datasets.CIFAR10('data', train=False, download=True, transform=test_transform)

        img_dim = [3, 32, 32]
        num_classes = 10

    elif args.dataset == 'CIFAR-100':
        train_transform=transforms.Compose([
            transforms.RandomCrop(32, padding=4),
            transforms.RandomHorizontalFlip(),
            transforms.ToTensor(),
            transforms.Normalize((0.5074, 0.4867, 0.4411), (0.267, 0.256, 0.276)),
        ])

        test_transform=transforms.Compose([
            transforms.ToTensor(),
            transforms.Normalize((0.5074, 0.4867, 0.4411), (0.267, 0.256, 0.276)),
        ])

        train_set = datasets.CIFAR100('data', train=True, download=True, transform=train_transform)
        if validation_split:
            train_set, val_set = torch.utils.data.random_split(train_set, [40000, 10000], generator=torch.Generator().manual_seed(1))
        test_set = datasets.CIFAR100('data', train=False, download=True, transform=test_transform)

        img_dim = [3, 32, 32]
        num_classes = 100

    elif args.dataset == 'Tiny-ImageNet':
        root_dir = "classification/data/tiny-imagenet-200/"
        train_dir = root_dir + "train/images"
        val_dir = root_dir + "val/images"
        test_dir = root_dir + "val/images" # TODO: No labels for test were given, so treat validation as test

        train_transform=transforms.Compose([
            transforms.RandomCrop(64, padding=4),
            transforms.RandomHorizontalFlip(),
            transforms.ToTensor(),
            transforms.Normalize(mean=[0.485, 0.456, 0.406], std=[0.229, 0.224, 0.225]),
        ])

        test_transform=transforms.Compose([
            transforms.ToTensor(),
            transforms.Normalize(mean=[0.485, 0.456, 0.406], std=[0.229, 0.224, 0.225]),
        ])

        train_set = datasets.ImageFolder(train_dir, train_transform)
        val_set = datasets.ImageFolder(val_dir, test_transform)
        test_set = datasets.ImageFolder(test_dir, test_transform)

        img_dim = [3, 64, 64]
        num_classes = 200

    elif args.dataset == 'Brain':
        root = '/home/cya902/Data/'  # Create Root
        subfolders = [f.path for f in os.scandir(root) if f.is_dir()]  # Create subfolder
        train_data = []  # create empty train
        test_data = []  # create empty test

        # Function to check for NaN values in an image tensor
        def has_nan(path):
            image = datasets.folder.default_loader(path)
            tensor_image = transforms.ToTensor()(image)
            return torch.isnan(tensor_image).any()

        for subfolder in subfolders:  # create splits with loop
            files = [f.path for f in os.scandir(subfolder) if f.name.endswith(('.jpg', '.png'))]
            files = [file for file in files if not has_nan(file)]  # Remove paths with images that have NaN values
            random.shuffle(files)  # Shuffle the file paths
            train_files, test_files = train_test_split(files, test_size=0.25, random_state=1)
            train_data.extend(train_files)
            test_data.extend(test_files)

        train_transform = transforms.Compose([
            transforms.RandomRotation(10),  # rotate +/- 10 degrees
            transforms.RandomHorizontalFlip(),  # reverse 50% of images
            transforms.Grayscale(),  # convert to to gray
            transforms.Resize((224, 224)),  # resize images to 224x224
            transforms.ToTensor(),  # Convert images to tensors
            transforms.Normalize((0.5,), (0.5,))  # normalize
        ])

        test_transform = transforms.Compose([
            transforms.Grayscale(),  # convert to to gray
            transforms.Resize((224, 224)),  # resize images to 224x224
            transforms.ToTensor(),  # Convert images to tensors
            transforms.Normalize((0.5,), (0.5,))  # normalize
        ])

        train_set = datasets.ImageFolder(root=root, transform=train_transform)
        test_set = datasets.ImageFolder(root=root, transform=test_transform)

        # Remove samples with NaN values from the train set
        train_set.samples = [(path, target) for path, target in train_set.samples if not has_nan(path)]

        val_set = test_set
        img_dim = [1, 224, 224]
        num_classes = 42


    elif args.dataset == 'Brain_Val':
        root = '/home/cya902/Data/'  # Create Root
        subfolders = [f.path for f in os.scandir(root) if f.is_dir()]  # Create subfolder
        train_data = []  # create empty train
        test_data = []  # create empty test

        # Function to check for NaN values in an image tensor
        def has_nan(path):
            image = datasets.folder.default_loader(path)
            tensor_image = transforms.ToTensor()(image)
            return torch.isnan(tensor_image).any()

        for subfolder in subfolders:  # create splits with loop
            files = [f.path for f in os.scandir(subfolder) if f.name.endswith(('.jpg', '.png'))]
            files = [file for file in files if not has_nan(file)]  # Remove paths with images that have NaN values
            #random.shuffle(files)  # Shuffle the file paths
            train_files, test_files = train_test_split(files, test_size=0.20, random_state=1)
            train_data.extend(train_files)
            test_data.extend(test_files)

        train_transform = transforms.Compose([
            transforms.RandomRotation(10),  # rotate +/- 10 degrees
            transforms.RandomHorizontalFlip(),  # reverse 50% of images
            transforms.Grayscale(),  # convert to to gray
            transforms.Resize((224, 224)),  # resize images to 224x224
            transforms.ToTensor(),  # Convert images to tensors
            transforms.Normalize((0.5,), (0.5,))  # normalize
        ])

        test_transform = transforms.Compose([
            transforms.Grayscale(),  # convert to to gray
            transforms.Resize((224, 224)),  # resize images to 224x224
            transforms.ToTensor(),  # Convert images to tensors
            transforms.Normalize((0.5,), (0.5,))  # normalize
        ])

        train_set = datasets.ImageFolder(root=root, transform=train_transform)
        test_set = datasets.ImageFolder(root=root, transform=test_transform)

        # Remove samples with NaN values from the train set
        train_set.samples = [(path, target) for path, target in train_set.samples if not has_nan(path)]

        val_set = test_set
        img_dim = [1, 224, 224]
        num_classes = 42
        
    elif args.dataset == 'Multi':
        # Function to check for NaN values in an image tensor
        root = '/home/cya902/Multi_Data/'  # Create Root
        subfolders = [f.path for f in os.scandir(root) if f.is_dir()]  # Create subfolder
        train_data = []  # create empty train
        test_data = []  # create empty test

        # Function to check for NaN values in an image tensor
        def has_nan(path):
            try:
                image = datasets.folder.default_loader(path)
                tensor_image = transforms.ToTensor()(image)
                return torch.isnan(tensor_image).any()
            except OSError as e:
                print(f"Error loading image {path}: {e}")
                return False
             
        for subfolder in subfolders:  # create splits with loop
            files = [f.path for f in os.scandir(subfolder) if f.name.endswith(('.png', '.jpg', '.jpeg', '.tiff', '.bmp'))]
            files = [file for file in files if not has_nan(file)]
            random.shuffle(files)  # Shuffle the file paths
            train_files, test_files = train_test_split(files, test_size=0.20, random_state=1)
            train_data.extend(train_files)
            test_data.extend(test_files)

        train_transform = transforms.Compose([
            transforms.RandomRotation(10),  # rotate +/- 10 degrees
            transforms.RandomHorizontalFlip(),  # reverse 50% of images
            transforms.Resize((224, 224)),  # resize images to 224x224
            transforms.ToTensor(),  # Convert images to tensors
            transforms.Normalize((0.5,), (0.5,))  # normalize
        ])

        test_transform = transforms.Compose([
            transforms.Resize((224, 224)),  # resize images to 224x224
            transforms.ToTensor(),  # Convert images to tensors
            transforms.Normalize((0.5,), (0.5,))  # normalize
        ])

        train_set = datasets.ImageFolder(root=root, transform=train_transform)
        test_set = datasets.ImageFolder(root=root, transform=test_transform)

        # Remove samples with NaN values from the train set
        train_set.samples = [(path, target) for path, target in train_set.samples if not has_nan(path)]

        val_set = test_set
        img_dim = [3, 224, 224]
        num_classes = 75
    
    elif args.dataset == 'mini':
        # Function to check for NaN values in an image tensor
        root = '/home/cya902/mini_data/'  # Create Root
        subfolders = [f.path for f in os.scandir(root) if f.is_dir()]  # Create subfolder
        train_data = []  # create empty train
        test_data = []  # create empty test

        # Function to check for NaN values in an image tensor
        def has_nan(path):
            try:
                image = datasets.folder.default_loader(path)
                tensor_image = transforms.ToTensor()(image)
                return torch.isnan(tensor_image).any()
            except OSError as e:
                print(f"Error loading image {path}: {e}")
                return False
             
        for subfolder in subfolders:  # create splits with loop
            files = [f.path for f in os.scandir(subfolder) if f.name.endswith(('.png', '.jpg', '.jpeg', '.tiff', '.bmp'))]
            files = [file for file in files if not has_nan(file)]
            random.shuffle(files)  # Shuffle the file paths
            train_files, test_files = train_test_split(files, test_size=1, random_state=1)
            train_files = test_files
            train_data.extend(train_files)
            test_data.extend(test_files)

        train_transform = transforms.Compose([
            transforms.RandomRotation(10),  # rotate +/- 10 degrees
            transforms.RandomHorizontalFlip(),  # reverse 50% of images
            transforms.Resize((224, 224)),  # resize images to 224x224
            transforms.ToTensor(),  # Convert images to tensors
            transforms.Normalize((0.5, 0.5, 0.5), (0.5, 0.5, 0.5))  # normalize
        ])

        test_transform = transforms.Compose([
            transforms.Resize((224, 224)),  # resize images to 224x224
            transforms.ToTensor(),  # Convert images to tensors
            transforms.Normalize((0.5, 0.5, 0.5), (0.5, 0.5, 0.5))  # normalize
        ])

        train_set = datasets.ImageFolder(root=root, transform=train_transform)
        test_set = datasets.ImageFolder(root=root, transform=test_transform)

        # Remove samples with NaN values from the train set
        train_set.samples = [(path, target) for path, target in train_set.samples if not has_nan(path)]

        val_set = test_set
        img_dim = [3, 224, 224]
        num_classes = 16
        
    else:
        raise ValueError("Selected dataset '{}' not available.".format(args.dataset))

    # Dataloader
    train_loader = DataLoader(train_set,
                              batch_size=args.batch_size,
                              num_workers=4,
                              pin_memory=True,
                              shuffle=True)

    test_loader = DataLoader(test_set,
                             batch_size=args.batch_size_test,
                             num_workers=4,
                             pin_memory=True,
                             shuffle=False)

    if validation_split:
        val_loader = DataLoader(val_set,
                                batch_size=args.batch_size_test,
                                num_workers=4,
                                pin_memory=True,
                                shuffle=False)
    else:
        val_loader = test_loader

    return train_loader, test_loader, val_loader, img_dim, num_classes, train_set, test_set # added this 
