# Supplementary material for: Improved Generalizability in Medical Computer Vision: Hyperbolic Deep Learning in Multi-Modality Neuroimaging
Source: J Imaging. 2024 Dec 12;10(12):319. doi: 10.3390/jimaging10120319 (PMC11676359; doi:10.3390/jimaging10120319)
Supplement: Supplementary file 1 [file jimaging-10-00319-s001.zip › code/Classification/Utils/test_loader.ipynb]

# %% [markdown]
This is a notebook that tests the dataloader for the HAM 10000 data

# %% [code]


# %% [code]
import os
from glob import glob
import pandas as pd

# %% [code]
data_root = "/home/cya902/HAM_DATA/HAM10000_images_part_1/"
all_image_path = glob(os.path.join(data_root, '*.jpg'))
imageid_path_dict = {os.path.splitext(os.path.basename(x))[0]: x for x in all_image_path}
lesion_type_dict = {
    'nv': 'Melanocytic nevi',
    'mel': 'dermatofibroma',
    'bkl': 'Benign keratosis-like lesions ',
    'bcc': 'Basal cell carcinoma',
    'akiec': 'Actinic keratoses',
    'vasc': 'Vascular lesions',
    'df': 'Dermatofibroma'
}

# %% [code]
df_original = pd.read_csv('/home/cya902/HAM_DATA/HAM10000_metadata.csv')

# %% [code]
