# Supplementary material for: Improved Generalizability in Medical Computer Vision: Hyperbolic Deep Learning in Multi-Modality Neuroimaging
Source: J Imaging. 2024 Dec 12;10(12):319. doi: 10.3390/jimaging10120319 (PMC11676359; doi:10.3390/jimaging10120319)
Supplement: Supplementary file 1 [file jimaging-10-00319-s001.zip › code/lib/geoopt/docutils.py]

import re


def insert_docs(doc, pattern=None, repl=None):
    def wrapper(fn):
        # assume wrapping
        if pattern is not None:
            if repl is None:
                raise RuntimeError("need repl parameter")
            fn.__doc__ = re.sub(pattern, repl, doc)
        else:
            fn.__doc__ = doc
        return fn

    return wrapper
