# Supplementary material for: Improved Generalizability in Medical Computer Vision: Hyperbolic Deep Learning in Multi-Modality Neuroimaging
Source: J Imaging. 2024 Dec 12;10(12):319. doi: 10.3390/jimaging10120319 (PMC11676359; doi:10.3390/jimaging10120319)
Supplement: Supplementary file 1 [file jimaging-10-00319-s001.zip › code/lib/geoopt/linalg/__init__.py]

from .batch_linalg import (
    svd,
    qr,
    sym,
    extract_diag,
    matrix_rank,
    expm,
    trace,
    block_matrix,
    sym_funcm,
    sym_expm,
    sym_logm,
    sym_sqrtm,
    sym_invm,
    sym_inv_sqrtm1,
    sym_inv_sqrtm2,
)
