# Supplementary material for: Improved Generalizability in Medical Computer Vision: Hyperbolic Deep Learning in Multi-Modality Neuroimaging
Source: J Imaging. 2024 Dec 12;10(12):319. doi: 10.3390/jimaging10120319 (PMC11676359; doi:10.3390/jimaging10120319)
Supplement: Supplementary file 1 [file jimaging-10-00319-s001.zip › code/lib/geoopt/manifolds/siegel/vvd_metrics.py]

from abc import ABC, abstractmethod
from enum import Enum
import torch


class SiegelMetricType(Enum):
    """Supported metric types for Siegel Spaces."""

    RIEMANNIAN = "riem"
    FINSLER_ONE = "fone"
    FINSLER_INFINITY = "finf"
    FINSLER_MINIMUM = "fmin"
    WEIGHTED_SUM = "wsum"


class SiegelMetric(ABC):
    """
    Abstract implementation for Siegel metrics.

    Based on the vector-valued distance computed on Siegel spaces, different metric functions
    can be taken, which give raise to different distances that can be computed in the space.

    The vector-valued distance is given by :math:`v_i = log((1 + e_i) / (1 - e_i)), i = 1, ..., n`,
    with :math:`e_i` the eigenvalues of the crossratio matrix sorted in ascending order
    (:math:`e_1 < e_2 < ... < e_n`), and :math:`n = rank`.

    Parameters
    ----------
    rank : int
         Rank of the spaces. Only mandatory for Finsler distance of minimum entropy or weighted sum.
    """

    def __init__(self, rank: int = None):
        self.rank = rank

    @abstractmethod
    def compute_metric(self, v: torch.Tensor, keepdim=False) -> torch.Tensor:
        raise NotImplementedError


class RiemannianMetric(SiegelMetric):
    def compute_metric(self, v: torch.Tensor, keepdim=False) -> torch.Tensor:
        r"""Riemannian distance: :math:`d(Z_1, Z_2) = \sqrt{\sum_{i=1}^n v_i^2}`.

        Parameters
        ----------
        v : torch.Tensor
            Vector-valued distance
        keepdim : bool
            keep the last dim?

        Returns
        -------
        torch.Tensor
            Riemannian distance between the points
        """
        res = torch.norm(v, dim=-1, keepdim=keepdim)
        return res


class FinslerOneMetric(SiegelMetric):
    def compute_metric(self, v: torch.Tensor, keepdim=True) -> torch.Tensor:
        r"""Finsler One distance: :math:`d(Z_1, Z_2) = \sum_{i=1}^n v_i`.

        Parameters
        ----------
        v : torch.Tensor
            Vector-valued distance
        keepdim : bool
            keep the last dim?

        Returns
        -------
        torch.Tensor
            Finsler One distance between the points
        """
        res = torch.sum(v, dim=-1, keepdim=keepdim)
        return res


class FinslerInfinityMetric(SiegelMetric):
    def compute_metric(self, v: torch.Tensor, keepdim=True) -> torch.Tensor:
        r"""Finsler Infinity distance: :math:`d(Z_1, Z_2) = \max \{v_i\}=v_n`.

        Parameters
        ----------
        v : torch.Tensor
            Vector-valued distance
        keepdim : bool
            keep the last dim?

        Returns
        -------
        torch.Tensor
            Finsler Infinity distance between the points
        """
        res = v.select(dim=-1, index=-1)
        if keepdim:
            return res.unsqueeze(dim=-1)
        return res


class FinslerMinimumEntropyMetric(SiegelMetric):
    def __init__(self, rank: int):
        super().__init__(rank)
        if rank is None or rank < 2:
            raise ValueError("Parameter rank has to be >= 2")
        factor = 2
        self.weights = factor * (
            rank + 1 - torch.arange(start=rank + 1, end=1, step=-1).unsqueeze(0)
        )

    def compute_metric(self, v: torch.Tensor, keepdim=True) -> torch.Tensor:
        r"""Finsler distance of minimum entropy: :math:`d(Z_1, Z_2) = \sum_{i=1}^n 2 * (n + 1 - i) * v_i`.

        Parameters
        ----------
        v : torch.Tensor
            Vector-valued distance
        keepdim : bool
            keep the last dim?

        Returns
        -------
        torch.Tensor
            Finsler distance of minimum entropy between the points
        """
        res = torch.sum(self.weights * v, dim=-1, keepdim=keepdim)
        return res


class FinslerWeightedSumMetric(SiegelMetric, torch.nn.Module):
    def __init__(self, rank):
        torch.nn.Module.__init__(self)
        SiegelMetric.__init__(self, rank)
        if rank is None or rank < 2:
            raise ValueError("'rank' has to be >= 2")
        self.weights = torch.nn.parameter.Parameter(torch.ones((1, rank)))

    def compute_metric(self, v: torch.Tensor, keepdim=True) -> torch.Tensor:
        r"""Weighted sum of vector-valued distance: :math:`d(Z_1, Z_2) = \sum_{i=1}^n w_i * v_i`.

        :math:`w_i` is a learnable parameter.

        Parameters
        ----------
        v : torch.Tensor
            Vector-valued distance
        keepdim : bool
            keep the last dim?

        Returns
        -------
        torch.Tensor
            Weighted sum of vector-valued distance between the points
        """
        weights = torch.relu(self.weights)  # 1 x n
        res = weights * v
        res = torch.sum(res, dim=-1, keepdim=keepdim)
        return res


class SiegelMetricFactory:

    metrics_map = {
        SiegelMetricType.RIEMANNIAN: RiemannianMetric,
        SiegelMetricType.FINSLER_ONE: FinslerOneMetric,
        SiegelMetricType.FINSLER_INFINITY: FinslerInfinityMetric,
        SiegelMetricType.FINSLER_MINIMUM: FinslerMinimumEntropyMetric,
        SiegelMetricType.WEIGHTED_SUM: FinslerWeightedSumMetric,
    }

    @classmethod
    def get(cls, metric_type: SiegelMetricType, rank: int):
        return cls.metrics_map[metric_type](rank)
