# Supplementary material for: Improved Generalizability in Medical Computer Vision: Hyperbolic Deep Learning in Multi-Modality Neuroimaging
Source: J Imaging. 2024 Dec 12;10(12):319. doi: 10.3390/jimaging10120319 (PMC11676359; doi:10.3390/jimaging10120319)
Supplement: Supplementary file 1 [file jimaging-10-00319-s001.zip › code/lib/geoopt/manifolds/sphere.py]

import torch
from typing import Optional, Union, Tuple
from .base import Manifold
from ..tensor import ManifoldTensor
from ..utils import size2shape, broadcast_shapes
from .. import linalg

__all__ = ["Sphere", "SphereExact"]

EPS = {torch.float32: 1e-4, torch.float64: 1e-7}

_sphere_doc = r"""
    Sphere manifold induced by the following constraint

    .. math::

        \|x\|=1\\
        x \in \mathbb{span}(U)

    where :math:`U` can be parametrized with compliment space or intersection.

    Parameters
    ----------
    intersection : tensor
        shape ``(..., dim, K)``, subspace to intersect with
    complement : tensor
        shape ``(..., dim, K)``, subspace to compliment
"""


class Sphere(Manifold):
    __doc__ = r"""{}

    See Also
    --------
    :class:`SphereExact`
    """.format(
        _sphere_doc
    )
    ndim = 1
    name = "Sphere"
    reversible = False

    def __init__(
        self, intersection: torch.Tensor = None, complement: torch.Tensor = None
    ):
        super().__init__()
        if intersection is not None and complement is not None:
            raise TypeError(
                "Can't initialize with both intersection and compliment arguments, please specify only one"
            )
        elif intersection is not None:
            self._configure_manifold_intersection(intersection)
        elif complement is not None:
            self._configure_manifold_complement(complement)
        else:
            self._configure_manifold_no_constraints()
        if (
            self.projector is not None
            and (linalg.matrix_rank(self.projector) == 1).any()
        ):
            raise ValueError(
                "Manifold only consists of isolated points when "
                "subspace is 1-dimensional."
            )

    def _check_shape(
        self, shape: Tuple[int], name: str
    ) -> Union[Tuple[bool, Optional[str]], bool]:
        ok, reason = super()._check_shape(shape, name)
        if ok and self.projector is not None:
            ok = len(shape) < (self.projector.dim() - 1)
            if not ok:
                reason = "`{}` should have at least {} dimensions but has {}".format(
                    name, self.projector.dim() - 1, len(shape)
                )
            ok = shape[-1] == self.projector.shape[-2]
            if not ok:
                reason = "The [-2] shape of `span` does not match `{}`: {}, {}".format(
                    name, shape[-1], self.projector.shape[-1]
                )
        elif ok:
            ok = shape[-1] != 1
            if not ok:
                reason = (
                    "Manifold only consists of isolated points when "
                    "subspace is 1-dimensional."
                )
        return ok, reason

    def _check_point_on_manifold(
        self, x: torch.Tensor, *, atol=1e-5, rtol=1e-5
    ) -> Tuple[bool, Optional[str]]:
        norm = x.norm(dim=-1)
        ok = torch.allclose(norm, norm.new((1,)).fill_(1), atol=atol, rtol=rtol)
        if not ok:
            return False, "`norm(x) != 1` with atol={}, rtol={}".format(atol, rtol)
        ok = torch.allclose(self._project_on_subspace(x), x, atol=atol, rtol=rtol)
        if not ok:
            return (
                False,
                "`x` is not in the subspace of the manifold with atol={}, rtol={}".format(
                    atol, rtol
                ),
            )
        return True, None

    def _check_vector_on_tangent(
        self, x: torch.Tensor, u: torch.Tensor, *, atol=1e-5, rtol=1e-5
    ) -> Tuple[bool, Optional[str]]:
        inner = self.inner(x, x, u, keepdim=True)
        ok = torch.allclose(inner, inner.new_zeros((1,)), atol=atol, rtol=rtol)
        if not ok:
            return False, "`<x, u> != 0` with atol={}, rtol={}".format(atol, rtol)
        return True, None

    def inner(
        self, x: torch.Tensor, u: torch.Tensor, v: torch.Tensor = None, *, keepdim=False
    ) -> torch.Tensor:
        if v is None:
            v = u
        inner = (u * v).sum(-1, keepdim=keepdim)
        target_shape = broadcast_shapes(x.shape[:-1] + (1,) * keepdim, inner.shape)
        return inner.expand(target_shape)

    def projx(self, x: torch.Tensor) -> torch.Tensor:
        x = self._project_on_subspace(x)
        return x / x.norm(dim=-1, keepdim=True)

    def proju(self, x: torch.Tensor, u: torch.Tensor) -> torch.Tensor:
        u = u - (x * u).sum(dim=-1, keepdim=True) * x
        return self._project_on_subspace(u)

    def expmap(self, x: torch.Tensor, u: torch.Tensor) -> torch.Tensor:
        norm_u = u.norm(dim=-1, keepdim=True)
        exp = x * torch.cos(norm_u) + u * torch.sin(norm_u) / norm_u
        retr = self.projx(x + u)
        cond = norm_u > EPS[norm_u.dtype]
        return torch.where(cond, exp, retr)

    def retr(self, x: torch.Tensor, u: torch.Tensor) -> torch.Tensor:
        return self.projx(x + u)

    def transp(self, x: torch.Tensor, y: torch.Tensor, v: torch.Tensor) -> torch.Tensor:
        return self.proju(y, v)

    def logmap(self, x: torch.Tensor, y: torch.Tensor) -> torch.Tensor:
        u = self.proju(x, y - x)
        dist = self.dist(x, y, keepdim=True)
        cond = dist.gt(EPS[x.dtype])
        result = torch.where(
            cond, u * dist / u.norm(dim=-1, keepdim=True).clamp_min(EPS[x.dtype]), u
        )
        return result

    def dist(self, x: torch.Tensor, y: torch.Tensor, *, keepdim=False) -> torch.Tensor:
        inner = self.inner(x, x, y, keepdim=keepdim).clamp(
            -1 + EPS[x.dtype], 1 - EPS[x.dtype]
        )
        return torch.acos(inner)

    egrad2rgrad = proju

    def _configure_manifold_complement(self, complement: torch.Tensor):
        Q, _ = linalg.qr(complement)
        P = -Q @ Q.transpose(-1, -2)
        P[..., torch.arange(P.shape[-2]), torch.arange(P.shape[-2])] += 1
        self.register_buffer("projector", P)

    def _configure_manifold_intersection(self, intersection: torch.Tensor):
        Q, _ = linalg.qr(intersection)
        self.register_buffer("projector", Q @ Q.transpose(-1, -2))

    def _configure_manifold_no_constraints(self):
        self.register_buffer("projector", None)

    def _project_on_subspace(self, x: torch.Tensor) -> torch.Tensor:
        if self.projector is not None:
            return x @ self.projector.transpose(-1, -2)
        else:
            return x

    def random_uniform(self, *size, dtype=None, device=None) -> torch.Tensor:
        """
        Uniform random measure on Sphere manifold.

        Parameters
        ----------
        size : shape
            the desired output shape
        dtype : torch.dtype
            desired dtype
        device : torch.device
            desired device

        Returns
        -------
        ManifoldTensor
            random point on Sphere manifold

        Notes
        -----
        In case of projector on the manifold, dtype and device are set automatically and shouldn't be provided.
        If you provide them, they are checked to match the projector device and dtype
        """
        self._assert_check_shape(size2shape(*size), "x")
        if self.projector is None:
            tens = torch.randn(*size, device=device, dtype=dtype)
        else:
            if device is not None and device != self.projector.device:
                raise ValueError(
                    "`device` does not match the projector `device`, set the `device` argument to None"
                )
            if dtype is not None and dtype != self.projector.dtype:
                raise ValueError(
                    "`dtype` does not match the projector `dtype`, set the `dtype` arguement to None"
                )
            tens = torch.randn(
                *size, device=self.projector.device, dtype=self.projector.dtype
            )
        return ManifoldTensor(self.projx(tens), manifold=self)

    random = random_uniform


class SphereExact(Sphere):
    __doc__ = r"""{}

    See Also
    --------
    :class:`Sphere`

    Notes
    -----
    The implementation of retraction is an exact exponential map, this retraction will be used in optimization
    """.format(
        _sphere_doc
    )

    retr_transp = Sphere.expmap_transp
    transp_follow_retr = Sphere.transp_follow_expmap
    retr = Sphere.expmap

    def extra_repr(self):
        return "exact"
