# Supplementary material for: Improved Generalizability in Medical Computer Vision: Hyperbolic Deep Learning in Multi-Modality Neuroimaging
Source: J Imaging. 2024 Dec 12;10(12):319. doi: 10.3390/jimaging10120319 (PMC11676359; doi:10.3390/jimaging10120319)
Supplement: Supplementary file 1 [file jimaging-10-00319-s001.zip › code/lib/geoopt/manifolds/symmetric_positive_definite.py]

from typing import Optional, Tuple, Union
import enum
import warnings
import torch
from .base import Manifold
from .. import linalg

__all__ = ["SymmetricPositiveDefinite"]


EPS = {torch.float32: 1e-4, torch.float64: 1e-7}


class SPDMetric(enum.Enum):
    AIM = "AIM"
    SM = "SM"
    LEM = "LEM"


class SymmetricPositiveDefinite(Manifold):
    r"""Manifold of symmetric positive definite matrices.

    .. math::

        A = A^T\\
        \langle x, A x \rangle > 0 \quad , \forall x \in \mathrm{R}^{n}, x \neq 0 \\
        A \in \mathrm{R}^{n\times m}


    The tangent space of the manifold contains all symmetric matrices.

    References
    ----------
    - https://github.com/pymanopt/pymanopt/blob/master/pymanopt/manifolds/psd.py
    - https://github.com/dalab/matrix-manifolds/blob/master/graphembed/graphembed/manifolds/spd.py

    Parameters
    ----------
    default_metric: Union[str, SPDMetric]
        one of AIM, SM, LEM. So far only AIM is fully implemented.
    """

    __scaling__ = Manifold.__scaling__.copy()
    name = "SymmetricPositiveDefinite"
    ndim = 2
    reversible = False

    def __init__(self, default_metric: Union[str, SPDMetric] = "AIM"):
        super().__init__()
        self.default_metric = SPDMetric(default_metric)
        if self.default_metric != SPDMetric.AIM:
            warnings.warn(
                "{} is not fully implemented and results may be not as you expect".format(
                    self.default_metric
                )
            )

    _dist_doc = """
        Parameters
        ----------
        x : torch.Tensor
            point on the manifold
        y : torch.Tensor
            point on the manifold
        keepdim : bool
            keep the last dim?

        Returns
        -------
        torch.Tensor
            distance between two points
        """

    def _affine_invariant_metric(
        self, x: torch.Tensor, y: torch.Tensor, keepdim=False
    ) -> torch.Tensor:
        r"""Affine Invariant Metric distance.

        {}

        References
        ----------
        A Riemannian framework for tensor computing. 2006.
        """.format(
            self._dist_doc
        )
        inv_sqrt_x = linalg.sym_inv_sqrtm1(x)
        return torch.norm(
            linalg.sym_logm(inv_sqrt_x @ y @ inv_sqrt_x),
            dim=[-1, -2],
            keepdim=keepdim,
        )

    def _stein_metric(
        self, x: torch.Tensor, y: torch.Tensor, keepdim=False
    ) -> torch.Tensor:
        r"""Stein Metric distance.

        {}

        References
        ----------
        A new metric on the manifold of kernel matrices with application to matrix geometric means. 2012.
        """.format(
            self._dist_doc
        )

        def log_det(tensor: torch.Tensor) -> torch.Tensor:
            return torch.log(torch.det(tensor))

        ret = log_det((x + y) * 0.5) - 0.5 * log_det(x @ y)
        if keepdim:
            return torch.unsqueeze(torch.unsqueeze(ret, -1), -1)
        return ret

    def _log_eucliden_metric(
        self, x: torch.Tensor, y: torch.Tensor, keepdim=False
    ) -> torch.Tensor:
        r"""Log-Eucliden Metric distance.

        {}

        References
        ----------
        Log‐Euclidean metrics for fast and simple calculus on diffusion tensors. 2006.
        """.format(
            self._dist_doc
        )
        return torch.norm(
            linalg.sym_logm(x) - linalg.sym_logm(y),
            dim=[-1, -2],
            keepdim=keepdim,
        )

    def _check_point_on_manifold(
        self, x: torch.Tensor, *, atol=1e-5, rtol=1e-5
    ) -> Union[Tuple[bool, Optional[str]], bool]:
        ok = torch.allclose(x, x.transpose(-1, -2), atol=atol, rtol=rtol)
        if not ok:
            return False, "`x != x.transpose` with atol={}, rtol={}".format(atol, rtol)
        e, _ = torch.linalg.eigh(x, "U")
        ok = (e > -atol).min()
        if not ok:
            return False, "eigenvalues of x are not all greater than 0."
        return True, None

    def _check_vector_on_tangent(
        self, x: torch.Tensor, u: torch.Tensor, *, atol=1e-5, rtol=1e-5
    ) -> Union[Tuple[bool, Optional[str]], bool]:
        ok = torch.allclose(u, u.transpose(-1, -2), atol=atol, rtol=rtol)
        if not ok:
            return False, "`u != u.transpose` with atol={}, rtol={}".format(atol, rtol)
        return True, None

    def projx(self, x: torch.Tensor) -> torch.Tensor:
        symx = linalg.sym(x)
        return linalg.sym_funcm(symx, torch.abs)

    def proju(self, x: torch.Tensor, u: torch.Tensor) -> torch.Tensor:
        return linalg.sym(u)

    def egrad2rgrad(self, x: torch.Tensor, u: torch.Tensor) -> torch.Tensor:
        return x @ self.proju(x, u) @ x.transpose(-1, -2)

    _dist_metric = {
        SPDMetric.AIM: _affine_invariant_metric,
        SPDMetric.SM: _stein_metric,
        SPDMetric.LEM: _log_eucliden_metric,
    }

    def dist(
        self,
        x: torch.Tensor,
        y: torch.Tensor,
        keepdim=False,
    ) -> torch.Tensor:
        """Compute distance between 2 points on the manifold that is the shortest path along geodesics.

        Parameters
        ----------
        x : torch.Tensor
            point on the manifold
        y : torch.Tensor
            point on the manifold
        keepdim : bool, optional
            keep the last dim?, by default False

        Returns
        -------
        torch.Tensor
            distance between two points

        Raises
        ------
        ValueError
            if `mode` isn't in `_dist_metric`
        """
        return self._dist_metric[self.default_metric](self, x, y, keepdim=keepdim)

    def inner(
        self,
        x: torch.Tensor,
        u: torch.Tensor,
        v: Optional[torch.Tensor] = None,
        keepdim=False,
    ) -> torch.Tensor:
        """
        Inner product for tangent vectors at point :math:`x`.

        Parameters
        ----------
        x : torch.Tensor
            point on the manifold
        u : torch.Tensor
            tangent vector at point :math:`x`
        v : Optional[torch.Tensor]
            tangent vector at point :math:`x`
        keepdim : bool
            keep the last dim?

        Returns
        -------
        torch.Tensor
            inner product (broadcasted)

        Raises
        ------
        ValueError
            if `keepdim` sine `torch.trace` doesn't support keepdim
        """
        if v is None:
            v = u
        inv_x = linalg.sym_invm(x)
        ret = linalg.trace(inv_x @ u @ inv_x @ v)
        if keepdim:
            return torch.unsqueeze(torch.unsqueeze(ret, -1), -1)
        return ret

    def retr(self, x: torch.Tensor, u: torch.Tensor) -> torch.Tensor:
        inv_x = linalg.sym_invm(x)
        return linalg.sym(x + u + 0.5 * u @ inv_x @ u)

    def expmap(self, x: torch.Tensor, u: torch.Tensor) -> torch.Tensor:
        inv_sqrt_x, sqrt_x = linalg.sym_inv_sqrtm2(x)
        return sqrt_x @ linalg.sym_expm(inv_sqrt_x @ u @ inv_sqrt_x) @ sqrt_x

    def logmap(self, x: torch.Tensor, u: torch.Tensor) -> torch.Tensor:
        inv_sqrt_x, sqrt_x = linalg.sym_inv_sqrtm2(x)
        return sqrt_x @ linalg.sym_logm(inv_sqrt_x @ u @ inv_sqrt_x) @ sqrt_x

    def extra_repr(self) -> str:
        return "default_metric={}".format(self.default_metric)

    def transp(self, x: torch.Tensor, y: torch.Tensor, v: torch.Tensor) -> torch.Tensor:
        inv_sqrt_x, sqrt_x = linalg.sym_inv_sqrtm2(x)
        exp_x_y = linalg.sym_expm(0.5 * linalg.sym_logm(inv_sqrt_x @ y @ inv_sqrt_x))
        return (
            sqrt_x
            @ exp_x_y
            @ linalg.sym(inv_sqrt_x @ v @ inv_sqrt_x)
            @ exp_x_y
            @ sqrt_x
        )

    def random(self, *size, dtype=None, device=None, **kwargs) -> torch.Tensor:
        tens = 0.5 * torch.randn(*size, dtype=dtype, device=device)
        tens = linalg.sym(tens)
        tens = linalg.sym_funcm(tens, torch.exp)
        return tens

    def origin(
        self,
        *size: Union[int, Tuple[int]],
        dtype=None,
        device=None,
        seed: Optional[int] = 42
    ) -> torch.Tensor:
        return torch.diag_embed(torch.ones(*size[:-1], dtype=dtype, device=device))
