# Supplementary material for: Improved Generalizability in Medical Computer Vision: Hyperbolic Deep Learning in Multi-Modality Neuroimaging
Source: J Imaging. 2024 Dec 12;10(12):319. doi: 10.3390/jimaging10120319 (PMC11676359; doi:10.3390/jimaging10120319)
Supplement: Supplementary file 1 [file jimaging-10-00319-s001.zip › code/lib/geoopt/samplers/rhmc.py]

import math

import numpy as np
import torch

from lib.geoopt.tensor import ManifoldParameter, ManifoldTensor
from lib.geoopt.samplers.base import Sampler

__all__ = ["RHMC"]


class RHMC(Sampler):
    r"""
    Riemannian Hamiltonian Monte-Carlo.

    Parameters
    ----------
    params : iterable
        iterables of tensors for which to perform sampling
    epsilon : float
        step size
    n_steps : int
        number of leapfrog steps
    """

    def __init__(self, params, epsilon=1e-3, n_steps=1):
        defaults = dict(epsilon=epsilon)
        super().__init__(params, defaults)
        self.n_steps = n_steps

    def _step(self, p, r, epsilon):
        if isinstance(p, (ManifoldParameter, ManifoldTensor)):
            manifold = p.manifold
        else:
            manifold = self._default_manifold

        egrad2rgrad = manifold.egrad2rgrad
        retr_transp = manifold.retr_transp

        r.add_(epsilon * egrad2rgrad(p, p.grad))
        p_, r_ = retr_transp(p, r * epsilon, r)
        p.copy_(p_)
        r.copy_(r_)

    def step(self, closure):
        logp = closure()
        logp.backward()

        old_logp = logp.item()
        old_H = -old_logp
        with torch.no_grad():
            for group in self.param_groups:
                for p in group["params"]:
                    if p.grad is None:
                        continue

                    if isinstance(p, (ManifoldParameter, ManifoldTensor)):
                        manifold = p.manifold
                    else:
                        manifold = self._default_manifold

                    egrad2rgrad = manifold.egrad2rgrad
                    state = self.state[p]

                    if "r" not in state:
                        state["old_p"] = torch.zeros_like(p)
                        state["old_r"] = torch.zeros_like(p)
                        state["r"] = torch.zeros_like(p)

                    r = state["r"]
                    r.normal_()
                    r.set_(egrad2rgrad(p, r))

                    old_H += 0.5 * (r * r).sum().item()

                    state["old_p"].copy_(p)
                    state["old_r"].copy_(r)

                    epsilon = group["epsilon"]
                    self._step(p, r, epsilon)
                    p.grad.zero_()

        for _ in range(1, self.n_steps):
            logp = closure()
            logp.backward()
            with torch.no_grad():
                for group in self.param_groups:
                    for p in group["params"]:
                        if p.grad is None:
                            continue

                        self._step(p, self.state[p]["r"], group["epsilon"])
                        p.grad.zero_()

        logp = closure()
        logp.backward()

        new_logp = logp.item()
        new_H = -new_logp
        with torch.no_grad():
            for group in self.param_groups:
                for p in group["params"]:
                    if p.grad is None:
                        continue

                    if isinstance(p, (ManifoldParameter, ManifoldTensor)):
                        manifold = p.manifold
                    else:
                        manifold = self._default_manifold

                    egrad2rgrad = manifold.egrad2rgrad

                    r = self.state[p]["r"]
                    r.add_(0.5 * epsilon * egrad2rgrad(p, p.grad))
                    p.grad.zero_()

                    new_H += 0.5 * (r * r).sum().item()

            rho = min(1.0, math.exp(old_H - new_H))

            if not self.burnin:
                self.steps += 1
                self.acceptance_probs.append(rho)

            if np.random.rand(1) >= rho:  # reject
                if not self.burnin:
                    self.n_rejected += 1

                for group in self.param_groups:
                    for p in group["params"]:
                        if p.grad is None:
                            continue

                        state = self.state[p]
                        r = state["r"]
                        p.copy_(state["old_p"])
                        r.copy_(state["old_r"])

                self.log_probs.append(old_logp)
            else:
                self.log_probs.append(new_logp)

    @torch.no_grad()
    def stabilize_group(self, group):
        for p in group["params"]:
            if not isinstance(p, (ManifoldParameter, ManifoldTensor)):
                continue
            p.copy_(p.manifold.projx(p))
            state = self.state[p]
            if not state:  # due to None grads
                continue
            state["old_p"].copy_(p.manifold.projx(state["old_p"]))
