# Supplementary material for: Improved Generalizability in Medical Computer Vision: Hyperbolic Deep Learning in Multi-Modality Neuroimaging
Source: J Imaging. 2024 Dec 12;10(12):319. doi: 10.3390/jimaging10120319 (PMC11676359; doi:10.3390/jimaging10120319)
Supplement: Supplementary file 1 [file jimaging-10-00319-s001.zip › code/lib/geoopt/samplers/__init__.py]

from lib.geoopt.samplers.sgrhmc import SGRHMC
from lib.geoopt.samplers.rhmc import RHMC
from lib.geoopt.samplers.rsgld import RSGLD
