# Supplementary material for: Improved Generalizability in Medical Computer Vision: Hyperbolic Deep Learning in Multi-Modality Neuroimaging
Source: J Imaging. 2024 Dec 12;10(12):319. doi: 10.3390/jimaging10120319 (PMC11676359; doi:10.3390/jimaging10120319)
Supplement: Supplementary file 1 [file jimaging-10-00319-s001.zip › code/lib/geoopt/__init__.py]

from . import manifolds
from . import optim
from . import tensor
from . import samplers
from . import linalg
from . import utils
from .utils import ismanifold

from .tensor import ManifoldParameter, ManifoldTensor
from .manifolds import (
    Manifold,
    Stiefel,
    EuclideanStiefelExact,
    CanonicalStiefel,
    EuclideanStiefel,
    Euclidean,
    Sphere,
    SphereExact,
    PoincareBall,
    PoincareBallExact,
    Stereographic,
    StereographicExact,
    SphereProjection,
    SphereProjectionExact,
    ProductManifold,
    StereographicProductManifold,
    Scaled,
    Lorentz,
    BirkhoffPolytope,
    SymmetricPositiveDefinite,
    UpperHalf,
    BoundedDomain,
)

__version__ = "0.5.0"
