# Supplementary material for: Improved Generalizability in Medical Computer Vision: Hyperbolic Deep Learning in Multi-Modality Neuroimaging
Source: J Imaging. 2024 Dec 12;10(12):319. doi: 10.3390/jimaging10120319 (PMC11676359; doi:10.3390/jimaging10120319)
Supplement: Supplementary file 1 [file jimaging-10-00319-s001.zip › code/lib/utils/utils.py]

from enum import Enum

import torch

class Summary(Enum):
    NONE = 0
    AVERAGE = 1
    SUM = 2
    COUNT = 3

class AverageMeter(object):
    """Computes and stores the average and current value"""

    def __init__(self, name, fmt=':f', summary_type=Summary.AVERAGE):
        self.name = name
        self.fmt = fmt
        self.summary_type = summary_type

        self.val = 0
        self.avg = 0
        self.sum = 0
        self.count = 0

    def reset(self):
        self.val = 0
        self.avg = 0
        self.sum = 0
        self.count = 0

    def update(self, val, n=1):
        self.val = val
        self.sum += val * n
        self.count += n
        self.avg = self.sum / self.count

    def __str__(self):
        fmtstr = '{name} {val' + self.fmt + '} ({avg' + self.fmt + '})'
        return fmtstr.format(**self.__dict__)

    def summary(self):
        fmtstr = ''
        if self.summary_type is Summary.NONE:
            fmtstr = ''
        elif self.summary_type is Summary.AVERAGE:
            fmtstr = '{name} {avg:.3f}'
        elif self.summary_type is Summary.SUM:
            fmtstr = '{name} {sum:.3f}'
        elif self.summary_type is Summary.COUNT:
            fmtstr = '{name} {count:.3f}'
        else:
            raise ValueError('invalid summary type %r' % self.summary_type)

        return fmtstr.format(**self.__dict__)

@torch.no_grad()
def accuracy(output, target, topk=(1,)):
    """Computes the accuracy over the k top predictions for the specified values of k"""
    maxk = max(topk)
    batch_size = target.size(0)

    _, pred = output.topk(maxk, 1, True, True)
    pred = pred.t()
    correct = pred.eq(target.view(1, -1).expand_as(pred))

    res = []
    for k in topk:
        correct_k = correct[:k].reshape(-1).float().sum(0, keepdim=True)
        res.append(correct_k.mul_(100.0 / batch_size))
    return res
